# Supplementary material for: Distinct alpha networks modulate different aspects of perceptual decision-making
Source: PLoS Biol. 2025 Oct 22;23(10):e3003461. doi: 10.1371/journal.pbio.3003461 (PMC12561919; doi:10.1371/journal.pbio.3003461)
Supplement: S1 Data — (CSV) [file pbio.3003461.s004.csv]

	STC_State1	Lib_minus_Cons_State1	STC_State2	Lib_minus_Cons_State2	STC_State3	Lib_minus_Cons_State3	STC_State4	Lib_minus_Cons_State4	STC_State5	Lib_minus_Cons_State5	STC_State6	Lib_minus_Cons_State6	STC_State7	Lib_minus_Cons_State7	STC_State8	Lib_minus_Cons_State8	Time
0	-0.028810649330831495	0.015609210546165552	0.00959338961590162	-0.004005560500214021	-0.04899158055704074	-0.002141900892401562	0.028677662184251114	-0.004549688446549231	0.0006145527341525235	-0.0006500363567735006	0.0635176702607019	0.006772901899840128	0.04649717096493983	-0.011828105006138966	-0.0710982156973925	0.0006930182074126761	-1.804
1	-0.03001703419888918	0.014450377169678695	0.009572710312301922	-0.0038706164180814925	-0.04854086490036666	-0.0010528367615890016	0.02991136930459445	-0.004037227357600388	0.0007138933616740926	-0.0006809252161993899	0.06264343784848973	0.006234634832819274	0.047169017820864835	-0.011035951639037186	-0.07145252977974341	-0.00010761461270573187	-1.8
2	-0.03149089522102056	0.013646745798720553	0.009636493229754291	-0.0032706249086702495	-0.04829205380807548	-0.0009899537464831318	0.03095178797130903	-0.004236138427453299	0.0007892648011383982	-0.0006101166625037194	0.062325076953278505	0.005364612764532588	0.04728138577388186	-0.009223028694323059	-0.0712010597103097	-0.0007816563447016868	-1.796
3	-0.03302396435149435	0.013307456443519869	0.010030068200211958	-0.002965513515521349	-0.04803647102778559	-0.002367505800815073	0.031106126255785703	-0.005660319302993245	0.0007943397987111736	-0.0007408689233348326	0.06212637295431559	0.005515166702752837	0.04817417392230373	-0.0071894159195025524	-0.07117064569272885	8.399202943176233e-07	-1.792
4	-0.03385041620292858	0.013967753192058138	0.010286876245820708	-0.003473910190910618	-0.04814013536652713	-0.0028156062274388768	0.031923658657829354	-0.004860249233951896	0.0008705121604191813	-0.0007719511931880034	0.06165549125957651	0.005123418110106788	0.048468304736569	-0.00761168131574154	-0.07121429155163424	0.00034206652043656345	-1.788
5	-0.03454899858225842	0.014513696755394764	0.010436718274659392	-0.003727612958710716	-0.04825323928966022	-0.0033146783766772134	0.03290015793277247	-0.0047855650068619505	0.0008617988462556505	-0.0008775333413554047	0.06121442624814814	0.006225353821115335	0.04841333418630332	-0.00804115609363238	-0.07102419772726164	-9.266502859704186e-05	-1.784
6	-0.035326543468816224	0.014363851048435487	0.011002990747132048	-0.0036557968985894383	-0.0479761448912233	-0.002967132052037004	0.03297983269364982	-0.004993355207511981	0.0009232204443087859	-0.000906206697108508	0.0601815848837354	0.006465583378098703	0.048653964226591156	-0.007651923138583846	-0.07043890470194449	-0.0007551804819177642	-1.78
7	-0.03574571371193059	0.014232676040792386	0.01108240475685891	-0.0039953799183357645	-0.047767833385306616	-0.0031964423193506556	0.032836543655027174	-0.0047041735695736876	0.0010024280831425877	-0.0010890724234253926	0.059214120422725725	0.0064396265808586185	0.04943113167896628	-0.006598845732892304	-0.07005308173066642	-0.0011885491009339787	-1.776
8	-0.036065483325186734	0.01462914793154374	0.011458881850852335	-0.004082201660965347	-0.047862912813318434	-0.0035656881696294568	0.03308774326044044	-0.004889772493799713	0.0009911882126476073	-0.0012584451668016142	0.05817952006508335	0.006417096397282593	0.05007789947605715	-0.005840074158801432	-0.06986683651297317	-0.0015102227412770158	-1.772
9	-0.03583071087064441	0.01448988097398662	0.012197519680281514	-0.00480345329306691	-0.047121751204796225	-0.004015197429129285	0.03356345500974385	-0.007465691170515155	0.0009283468292238468	-0.0011863012804597779	0.0572516324212155	0.00805929008525226	0.04969422950559759	-0.003008778776013818	-0.07068272130224694	-0.0021699095868740245	-1.768
10	-0.03579570839146994	0.01339863331751794	0.012638606975403699	-0.0040963511425877765	-0.04654459391426916	-0.004467154786065509	0.03395082552985492	-0.010218909070689921	0.000905306660159592	-0.0011379935354475402	0.05699243314854379	0.008206563477309558	0.04977434200615857	-0.0005468170444598436	-0.07192121193639997	-0.0012381313028166307	-1.764
11	-0.03666293140459816	0.012790400807901184	0.012573096476602881	-0.00439515634751765	-0.046500468488615554	-0.004435577374339153	0.034420982016222394	-0.012034194390263925	0.0009605219419438212	-0.0010676356994595943	0.05650399466470975	0.008734499103038265	0.050604520884807824	0.0009727809738915424	-0.07189971635545288	-0.0006652772795375475	-1.76
12	-0.037663154885100504	0.01229601431942988	0.012284526583405234	-0.005288948914623973	-0.04713973479971646	-0.003621460006531083	0.034860602709185416	-0.01275156608931255	0.0009953645923100546	-0.0008333093322713475	0.05597343964592759	0.009802509594968999	0.05199069322632237	0.0010926234190028307	-0.07130173705574706	-0.0007960234643767533	-1.756
13	-0.038438659806529746	0.011418912390512221	0.0121417678442919	-0.005913552526560722	-0.048722950047665484	-0.002629445458076191	0.035943450520053384	-0.012516605453048786	0.000977842614544898	-0.0005511997655565226	0.05537418460094018	0.010876968900267103	0.0527617512658501	0.0005986992881652029	-0.07003738675059173	-0.0013839378168243157	-1.752
14	-0.039375548282691256	0.011096598442584425	0.011873467690339326	-0.006504827951941997	-0.050039497479975235	-0.002864479535209046	0.0375638321940865	-0.012332509034844697	0.0009944129544216637	-0.00046349491071019406	0.055176132473347295	0.011712056902293407	0.052642192035252014	0.00022400557546803802	-0.06883499159256655	-0.0009675095048462434	-1.748
15	-0.04003540176003171	0.010654180882377986	0.011991488272181609	-0.006974638347204633	-0.050671706313842824	-0.0028668545113123595	0.039290285646840784	-0.012257518110787187	0.0008717263259363403	-0.00014675831531676023	0.054698183910719685	0.012489683431279203	0.05207710466972101	-0.00012453010847617973	-0.06822168082887646	-0.0008737250751077127	-1.744
16	-0.040357824828678536	0.010303314537237703	0.012480655150589142	-0.006988442430708247	-0.05042797488793746	-0.0022833143516349163	0.04028112457326245	-0.011698822156973494	0.0007381276610442221	0.00011841393674356436	0.0532704072681207	0.013244091528390038	0.05187886002240122	-0.0011723793763894208	-0.06786337481786196	-0.001623021649598232	-1.74
17	-0.040611188251996985	0.010054785928129334	0.012986915203207376	-0.006257092231765685	-0.05038209140649929	-0.0010722857714725745	0.04080788516797845	-0.011473556126845946	0.0007847695495227001	-5.242345751236974e-05	0.05209078322299092	0.013226187883771964	0.05228703467631215	-0.0025528063844848514	-0.06796410816954859	-0.0019729703792330713	-1.736
18	-0.04003347196004045	0.008975339552884314	0.01310167969353182	-0.005728773118915333	-0.050783601600514976	-0.000460995943760748	0.04099265394934334	-0.00994836596075375	0.0007467439061439441	-3.694980531293105e-05	0.05089636752563578	0.01245480309662221	0.05259269557846301	-0.004121053364594904	-0.06751306721813544	-0.00123416459118609	-1.732
19	-0.03950548390245742	0.00918185694828015	0.013134035817449645	-0.005504309809110488	-0.05072201450860357	0.0006155401620711088	0.04113405131026627	-0.008017305364909893	0.000939426502289301	-6.78394511079902e-05	0.049871267971067584	0.011895086214445662	0.05254648350264239	-0.005230124761144656	-0.06739776680413014	-0.0029730642164530648	-1.728
20	-0.04051248061888392	0.009491987464515295	0.013415628237307879	-0.004930519935851449	-0.050620959364323155	0.0013187689771211562	0.04143449862513823	-0.006636680758657396	0.0008938840586828026	-0.0002408335220120701	0.04948477791256776	0.0106960606885892	0.05294118454936756	-0.005461963010086966	-0.06703653336570481	-0.004336980077447578	-1.724
21	-0.04241325724521248	0.009168151025536413	0.013412579349019437	-0.004778504483267939	-0.05073897846438748	0.0007946918661676852	0.042267692685891166	-0.005653688969953499	0.000807796092546513	-0.0002118395736968364	0.049546402210411754	0.008324472655242502	0.05375605491591631	-0.004327764821939701	-0.0666382895249232	-0.0034156776602002944	-1.72
22	-0.043983790233749584	0.009167353454568938	0.013729721432338535	-0.005002987171965811	-0.05072051822691869	0.00010851676836041036	0.043490296649414846	-0.004336109127225064	0.0007547249727305411	-8.095655090648821e-05	0.04883250975473141	0.0057061658406768485	0.05386107260316844	-0.004129219594608356	-0.0659640171425493	-0.0015329233840632277	-1.716
23	-0.045038428993282656	0.008677543624045133	0.013825582232561043	-0.0045583684607067975	-0.05042522843201428	-0.00024386070131762966	0.04516706183949059	-0.0029337022240351245	0.0008223973860531957	-0.00011414684585592732	0.047641715072711276	0.004092399276497315	0.05327851135161099	-0.004087243558688553	-0.06527161037761733	-0.0009327814538636207	-1.712
24	-0.04546469579259912	0.008786946072601564	0.01441043125673049	-0.00355972690432823	-0.050016540114850946	-0.000526612661291358	0.04616167960492704	-0.0022050407493750318	0.0008020231670859225	9.367506973235155e-05	0.04654097766280922	0.003719503881262841	0.0529201622921206	-0.0028311414478458512	-0.06535403809426846	-0.0035777635989163135	-1.708
25	-0.04561850625619436	0.009724471825505388	0.015047321026634714	-0.0023784722663597246	-0.05007071607787541	-0.0007521753796963567	0.047513302479465835	-0.002973328461291131	0.0006952890061182243	5.373959680971883e-05	0.04528595951728606	0.004327241138989217	0.05272730122548213	-0.0018662365062839985	-0.0655799508071087	-0.006235400426717033	-1.704
26	-0.045838988751957195	0.009656775149023807	0.01546467873370291	-0.0031691831412760693	-0.05019706135874282	-0.00047980994153714793	0.047802133663941045	-0.0034545981485370443	0.0006565788158902592	0.0001040013631492036	0.044936555933081615	0.0051729183528311	0.0524303401849332	-0.0006901036413609063	-0.06525423721359586	-0.007240160178789656	-1.7
27	-0.04629585597181321	0.009103793700938211	0.015481710189573682	-0.0034334880716050094	-0.05063192705857551	2.145939361640947e-05	0.047651395928699554	-0.0023079281797127307	0.0006972519759606884	7.921389515439951e-05	0.04547915042780362	0.004540951876390481	0.05224242175004964	-0.0006833750288595813	-0.06462414729182565	-0.007420787686563833	-1.696
28	-0.04666566774591541	0.009045968588304459	0.015814259236254027	-0.0037752038047997576	-0.05055950074989245	0.00017642616591786726	0.04704031153752072	-0.0013415034148781882	0.0007920218089417063	-8.761651364887019e-05	0.046124186008165105	0.0037413994178417485	0.050947336646712645	-0.0007057935822571354	-0.06349294665177563	-0.007153837037752972	-1.692
29	-0.047061250040898055	0.008089956511054604	0.016185674006454404	-0.004443184635082694	-0.05083260808634041	0.0004824113427623368	0.04626626681598235	-0.0006510491259834302	0.0008048609003763597	-0.00022065490542163305	0.04678686517204756	0.004350358349950935	0.05018558012947354	-0.0005744728685375348	-0.062335389105564146	-0.007133524781454199	-1.688
30	-0.04695343679896598	0.00715132187188569	0.01633297642060723	-0.004225831011350159	-0.05143960636970001	-9.015553621548626e-05	0.046208230108088305	-0.0002519176620020746	0.0008328249915995548	-0.00024594471016404026	0.04694559478250954	0.006152954647150469	0.049907055405363	-0.000849988580655864	-0.06183363834203942	-0.007740599382378697	-1.684
31	-0.047260028414899964	0.005751794096193172	0.016431806934487852	-0.0038161714162111143	-0.05232312051903478	-0.00036146381061282016	0.04638802637755933	-0.000543156044732737	0.0008335991326668637	-0.00033235624903886035	0.04742694148738565	0.007220485279446801	0.04986359285576588	6.499059078819876e-05	-0.06136081788119626	-0.008084282060774111	-1.68
32	-0.047191278039985206	0.005055385462054725	0.017049694823349674	-0.0033319049976267704	-0.053267784468672114	-0.0004220144599637641	0.04629874389654633	-0.0013835754925458814	0.0008195541888923288	-0.00042168827452893	0.04758423521765461	0.007880061277033248	0.04951934789755077	0.0016524323566347015	-0.06081251369360761	-0.009128856235564592	-1.676
33	-0.04680245275899102	0.0058054663574938796	0.01813815262417828	-0.0035106915945369538	-0.054235462414974005	-0.0012501866271732586	0.04635588591976514	-0.0024964941543632437	0.0006841701823025954	-0.0003912201777500888	0.04649217715985482	0.007006575956381855	0.04979583813845319	0.0036488667006261567	-0.06042830883333605	-0.008912476892620296	-1.672
34	-0.04675738340392824	0.006859866274351438	0.01862906066037067	-0.004115494780567121	-0.055195475373586336	-0.0020297060309533285	0.04606906628069247	-0.004720022235199213	0.0006581050101429157	-0.0002675065759611493	0.04535261211631861	0.006624218722209768	0.051093022962421485	0.00563797522183158	-0.059849008220862566	-0.008089490579119719	-1.668
35	-0.04628791972429657	0.006585101681250554	0.018844315870443492	-0.004344109043062854	-0.056229096653484016	-0.0021595136373802016	0.046342959742026686	-0.005538206149708956	0.0006874954173826219	-8.145818866742036e-05	0.044167977081196304	0.006262533779596241	0.05195097251700585	0.00639511804025161	-0.05947670431381352	-0.007219626954599944	-1.664
36	-0.04566769515347195	0.006158854978748939	0.0189590101383889	-0.005052009235372341	-0.05719558055442922	-0.0025480035705047407	0.047296410907313874	-0.0048713887090606625	0.0007884478191898905	-4.445863838627723e-05	0.04282420053548984	0.007065681498344785	0.05311557663709388	0.006592917101564828	-0.060120370379713656	-0.007401753934369891	-1.66
37	-0.04564106911095119	0.005254166948345374	0.018945819041075476	-0.00501120483831074	-0.05795231792310544	-0.0036500077730725793	0.047816736872372125	-0.0028837796726937735	0.0008548878384318628	-0.00017491769894716072	0.041882583224557804	0.00694673671707178	0.053932667444057586	0.006538506709542312	-0.05983930745002437	-0.007119660402085458	-1.656
38	-0.045934167095858694	0.00394253550180296	0.0188433986322872	-0.004653380912710761	-0.05835034947715989	-0.0036878025070987168	0.04836266980323079	5.6838267037716186e-05	0.0010070188187455784	-0.00030830426531130214	0.041203972819891646	0.005059356391101665	0.0541718792593292	0.005573073475572532	-0.05930442271541914	-0.006082476053531336	-1.652
39	-0.046263796750090486	0.002798729129341923	0.018945043672774123	-0.003815673162131882	-0.05867650411505023	-0.0035006858864545473	0.04875354929906122	0.002521016249817758	0.0011990006683519048	-0.0004945556930150194	0.040677836182075794	0.004872473265664411	0.054375440616489225	0.0032707924220993084	-0.05901056951985996	-0.005752256767995295	-1.648
40	-0.04678657792063914	0.002064638003537971	0.019282908384161898	-0.004158803343550663	-0.05851511631564321	-0.00307418001743702	0.04917304942788991	0.003818308361607148	0.0012434887963539832	-0.0004675428370067771	0.0407926569692608	0.005876322606159522	0.05399658847230702	0.0025923753298909887	-0.059186997773645264	-0.006751278266603324	-1.644
41	-0.04789793157989112	0.0015099368760507692	0.019873448397515654	-0.004728933909944915	-0.05779088287816383	-0.001910448605071637	0.04930176882127384	0.004396554612207563	0.0012682799427506154	-0.0002954581107233536	0.04060748118325808	0.006016131740263351	0.05319809120023007	0.002401573899695083	-0.05856025503315843	-0.007489516411597149	-1.64
42	-0.048863343568359426	0.002412139493982675	0.020425530999694463	-0.004715986856350772	-0.05748105179140585	-0.001098947057669414	0.05004675671705886	0.0037767317296897654	0.0012429255698142947	-0.0003111149567471206	0.04035212591589552	0.00614898566863714	0.05225255939888458	0.0008259817322679303	-0.05797550323749899	-0.007137950083655303	-1.636
43	-0.04959193592471541	0.0037619791735057223	0.020810770414390622	-0.004751716963848084	-0.0571330932130689	-0.0006164631835743786	0.05097751610404773	0.0027294711950647645	0.0012054171585988839	-0.00021002763363364382	0.0403690356725316	0.0066460633699327734	0.05142674431212619	-5.11313472793375e-05	-0.05806445445802626	-0.007608335339360943	-1.632
44	-0.05033116158057463	0.005078619874166587	0.021053197922054425	-0.005137890102606376	-0.05719714712708537	0.00017247972730150343	0.05164323206025844	0.0004964031243702366	0.0011182093183661182	-0.00025142735625107294	0.040709880895636624	0.007001232572836996	0.05132370289047104	-0.00015644438969662517	-0.05831991430561067	-0.007303133406461444	-1.628
45	-0.05096733446295153	0.006117385075702379	0.020736120601775054	-0.0045249541020064244	-0.05673145672974923	0.0003754825644283002	0.05236256126543896	-0.0016797673112312903	0.0010866012968433255	-0.00022901274611897418	0.040740842435550026	0.006522187985902442	0.05140235182916987	-0.0001931323456890342	-0.05862968633034189	-0.0064883492150851	-1.624
46	-0.051957928663442225	0.005491943182002967	0.02030559720503199	-0.0034965885355716475	-0.05613110731935999	0.0002363887121459593	0.052689227022485755	-0.0028794225806788084	0.0010759200378544585	-0.00022731911702027349	0.04067337683889641	0.006943742970880463	0.051394457999325356	-0.0007384125170001614	-0.058049543096181815	-0.005430492576646163	-1.62
47	-0.05313244118306206	0.00462368387523191	0.01980576637503958	-0.002682400306240859	-0.05559645358845823	0.0012650543778365282	0.05252687840456134	-0.003661918481753566	0.0010297286067442728	-0.00045468722454937574	0.04078833007619347	0.007396417313334067	0.05194438009435806	-0.002047098979050503	-0.05736618883388651	-0.0045392104404906475	-1.616
48	-0.054118850790290635	0.004343367872096393	0.019203444324117573	-0.002417164681309334	-0.05541214258665228	0.0016647470566807203	0.052207785435337994	-0.002840611828933995	0.0009447528632415017	-0.000703804744355466	0.04095375555218424	0.006536267450576182	0.05276347608984893	-0.0031190670998111182	-0.056542221060540535	-0.003563894396078353	-1.612
49	-0.05540493289747311	0.003723214116252898	0.019273661918153776	-0.001435433786706638	-0.0553061838841128	0.0007982999541947026	0.05248554379630147	-0.002345379784172012	0.0008468966091225276	-0.0008926456139291745	0.04050677382827633	0.00571933257795207	0.053053691191249835	-0.0024689718363243877	-0.05545545064867033	-0.003198575798519841	-1.608
50	-0.05714518329817704	0.0036578746340367955	0.019473344846133105	-0.00013613100798912027	-0.054946973795757054	0.00023077562809624506	0.05266087460946844	-0.002610119961400025	0.0007876487092140466	-0.0009337007249268267	0.039514317194289904	0.005849566673778239	0.053821363644730516	-0.0020300491807334307	-0.054165391976499444	-0.004128376709082508	-1.604
51	-0.05762160465408814	0.0039649826816652595	0.01969082728744349	-0.00035994676551508067	-0.05483330358021583	0.00013408519807660215	0.052554466705380116	-0.0021681878188004643	0.0007851585427152216	-0.0008050986947026382	0.038316530025384	0.006453816426271667	0.05466394122757961	-0.0024799997298131753	-0.053556015643134	-0.004839811674747939	-1.6
52	-0.05733103418499756	0.004180792658452793	0.019485218240181502	-0.0001347739036159442	-0.05478941625068787	-4.068121194070141e-05	0.05258508806180952	-0.0019034761106561503	0.0008187633423605692	-0.0009037175982076465	0.03747711590148821	0.006323933690395398	0.0551038870013173	-0.0027211442788638712	-0.05334962226744027	-0.0049010931641782045	-1.596
53	-0.05714196351124187	0.0033628591613014767	0.01967883159933232	0.00021426298517923052	-0.05473410491796395	0.0009829270377093161	0.052692528993508875	-0.0031782276839683217	0.0008271842819958709	-0.0009267531424240865	0.037184700064556694	0.0075344228100432675	0.05513107257967623	-0.003962467631935087	-0.053638249033472425	-0.004127183455954508	-1.592
54	-0.057130505477651534	0.003085074797730401	0.01942193916160769	0.0010577529643692935	-0.0544129123019123	0.001973759128843436	0.05328633342235349	-0.0038076136926412808	0.0008568219433591164	-0.0009867764973006579	0.03710065749638467	0.008116314058472646	0.05490179011659979	-0.006273138221739475	-0.054024124487546565	-0.0032655327693234893	-1.588
55	-0.057293065069259075	0.004058526217329734	0.01936911083719038	0.001074104908655432	-0.05395257271963827	0.002684050965850054	0.05370265009699635	-0.004711479866614508	0.0009047271178301428	-0.0008309599039304238	0.03719117681711233	0.00841625330222288	0.05462415011267091	-0.008452498650811515	-0.05454617731758251	-0.002338157124294175	-1.584
56	-0.05776516356470056	0.004836838420503359	0.01954294004597863	0.0009741628352013877	-0.05396488607486107	0.0028456395615898324	0.054245826187749424	-0.0051730643627758855	0.0008463975878282198	-0.0007930945673434238	0.03623637009003618	0.008342306364634094	0.055526910365302856	-0.00924103801122151	-0.05466839449942966	-0.0018919106558832693	-1.58
57	-0.0579404303198865	0.005024385232912018	0.019799822562088745	0.0001621295603899732	-0.054490676519312824	0.002702301116641344	0.05432709376101861	-0.004079637466401928	0.0008332514683814808	-0.0007777009556159795	0.0352785640912439	0.00903519874247662	0.05687289184080638	-0.009127802726107883	-0.05468051688849889	-0.0030390335881206043	-1.576
58	-0.058541260631800866	0.0050913080701256224	0.0206320126046787	-0.0010281798394390104	-0.055054135423761	0.0024093471336636475	0.05395600695347014	-0.004689187100696769	0.000803372049314667	-0.000630654784337038	0.034701761177781135	0.009807527434596536	0.057974740211235484	-0.007030387912236158	-0.05447249691852592	-0.004029932813106546	-1.572
59	-0.0596128041350206	0.004986429321868796	0.021095407558932546	-0.002578996295921227	-0.05557160964047929	0.002710380903653561	0.05361295792720944	-0.0047201560654839825	0.0008327954360622591	-0.0005104949421925229	0.034453955116867295	0.009781291654771075	0.059067207730979704	-0.006461324221605789	-0.053877909988251836	-0.0033072906536445058	-1.568
60	-0.06073215553203174	0.00466607181222501	0.02142426273102779	-0.0030152416960000992	-0.056082834224384016	0.0036941280489365892	0.053288800112818765	-0.004932606040498798	0.0008144028886067834	-0.0005863144219155704	0.03446606015044884	0.008953484397368802	0.05983836124455842	-0.006430185459759785	-0.05301689748429132	-0.0024494967101246212	-1.564
61	-0.06178169388966717	0.004322665356396075	0.021670607957202548	-0.0030758129425809706	-0.056542645214048046	0.0046512998254467355	0.05303946284553808	-0.00410643135876529	0.0008374586155586933	-0.0006218869843699398	0.03452369325675555	0.007234890631298929	0.06078666776820336	-0.006348083400212441	-0.05253355129547527	-0.0021568015937684978	-1.56
62	-0.06255820752561023	0.004783687087517621	0.021705482987740964	-0.002680231841869237	-0.056734972507353675	0.004007438448703814	0.05292260551261711	-0.0029002104443208634	0.0008011982485705564	-0.0007684615957122564	0.03439786328822121	0.004435485841013483	0.06148336821266405	-0.004759262078486528	-0.0520173382268422	-0.002218605503073682	-1.556
63	-0.0626207151881862	0.0037046854490141055	0.0217043115614009	-0.0020869051879407493	-0.056648311757999545	0.003501184133732852	0.05304481349709666	-0.0026398305588917733	0.0008344984229715873	-0.0008499607620508106	0.034122015731619715	0.002581161834983793	0.06118317733555697	-0.004125671904078615	-0.05161978952738029	-0.00018482331197055895	-1.552
64	-0.06218145259960846	0.0016448910082857478	0.02138757406168657	-0.002615421210120323	-0.05673087459755463	0.002704792036610192	0.05396458312584414	-0.002069764886195659	0.0009180849215393253	-0.0008851641553101752	0.03385842182929086	0.0016563301499716765	0.06062295519792443	-0.0032095455726171137	-0.05183929181922883	0.0026737224774203237	-1.548
65	-0.06203225266345667	-0.0008367921322696972	0.021251866651192098	-0.003993070093008859	-0.056812019630180795	0.00210103006798073	0.05498307822738867	-0.0019960259931086095	0.0008585846758954571	-0.0006582271739351758	0.03352997107608774	0.0020543564498599507	0.060369259583887704	-0.0015986495246518946	-0.052148487931478964	0.004827218347656488	-1.544
66	-0.06217812715510561	-0.003006755526667396	0.02098378738420292	-0.004674267297082208	-0.056940126775651925	0.0022893570475686327	0.05648334747372583	-0.0022933769407784263	0.0008390886285337257	-0.0007309066959107676	0.03267737743696746	0.002780872298057209	0.05988434524725182	-0.0013419115667901793	-0.05174969231632376	0.006876828307834653	-1.54
67	-0.06239314901232659	-0.004561696192471918	0.020874524150946833	-0.005803881312006724	-0.05702603344032381	0.0025929818119614137	0.05794040628361603	-0.001492561881466032	0.0006876496996134955	-0.0008508147560725834	0.032501377562338424	0.004148114045883239	0.05930924554334873	-0.002389644108426018	-0.05189402070745535	0.008257341895218413	-1.536
68	-0.062239698896757976	-0.005033401895774136	0.021070151499736768	-0.005188374028387338	-0.05661947391062334	0.0024040909444116966	0.05870690655721335	-0.0010386511586992523	0.0006581493410065853	-0.0011167952831102697	0.032118501760858446	0.004361700271509487	0.05876914555647146	-0.002683157199600759	-0.05246368163346664	0.008194428389511574	-1.532
69	-0.06185815166263076	-0.004982968559246238	0.021277262765818348	-0.004568292543462197	-0.05586274780276006	0.0019973816820470806	0.059056932284936976	-0.0017407500535009564	0.0006299405309969209	-0.0010554989197786755	0.0317485894168547	0.0036332511750448646	0.0586118281611285	-0.0013356084704532773	-0.0536036536923337	0.007952325438170697	-1.528
70	-0.06151361536395063	-0.004713775893325533	0.02115547553499989	-0.005060427287866862	-0.05615612804968899	0.0018807974136078873	0.059878887541814765	-0.001074378144767219	0.0005710463668687102	-0.0008035984875689585	0.03160335230360271	0.003280772489142691	0.059393386181552654	-0.00028484549833758185	-0.05493240450716498	0.006675295417929387	-1.524
71	-0.06139794157200499	-0.0042251591929557564	0.021020584876230472	-0.005514346012511926	-0.05649715510166669	0.0025948584479252596	0.0611965370641335	-5.7861956303962864e-05	0.0005776246878358815	-0.00048684833078205877	0.03082005176864798	0.003551389601611853	0.0603180008827349	-0.0012220491722950404	-0.05603770256767527	0.0052598566435742245	-1.52
72	-0.06160975365249392	-0.004004993533242235	0.02132894902376125	-0.00510617618487544	-0.0568595749432072	0.00306879372550963	0.06112888744514616	-0.0007637886924346401	0.0005961686340766021	-0.00037205569496590653	0.030316002378469546	0.004684440152081297	0.06137041353451412	-0.0021340510208902293	-0.05627109234462264	0.004527671247183392	-1.516
73	-0.061818498819693084	-0.0038042272596812863	0.021447317535078975	-0.004650386850330226	-0.057333561586121615	0.003965612738451678	0.061223753240888655	-0.001396559424816915	0.000681404014078089	-0.00025055157275701814	0.029440127414852246	0.0053711820708540695	0.06234910146194245	-0.0033584973556219115	-0.05598964321194106	0.004023267216828587	-1.512
74	-0.062154360023791565	-0.003365362551125888	0.021183858544723905	-0.0043438515662388615	-0.05740160737023941	0.005390348458473183	0.06161439820016403	-0.0019071361262006964	0.0007395459962371429	-0.00020151118492933967	0.029225924432367538	0.0055897382209199285	0.06264485161471164	-0.00469324387998649	-0.05585261123884414	0.0034308587143814656	-1.508
75	-0.062252480537303756	-0.0038205871695901556	0.021398249062306973	-0.003831071610286966	-0.05700288647470483	0.005899278879014128	0.06155456043076808	-0.0029900824377418317	0.0006168579965766567	-0.0001967090578335453	0.02929594405426569	0.0054020408003544376	0.061751874280782104	-0.003735577128293789	-0.05536211863259734	0.0031725473720542433	-1.504
76	-0.06210512573334562	-0.004517801995652525	0.02117805664813622	-0.0035496076228334625	-0.056456156688722114	0.005559261726827228	0.06215000164382398	-0.0025431070955843167	0.0006068942117984479	-0.00032605134750986545	0.0293103373776122	0.005457644300734139	0.060430149203778843	-0.0024728441897379104	-0.05511415677132524	0.002292346618488954	-1.5
77	-0.062488443254080504	-0.004651747793796829	0.020668066950510267	-0.0034435345136222305	-0.05615348724907915	0.005224216141229037	0.06322634832036496	-0.0021596050586995957	0.0005327068317906253	-0.0001704671488227323	0.029399294426970552	0.005344980027771021	0.05968226801966128	-0.0017274371376493694	-0.05486675408831352	0.0014834352167599307	-1.496
78	-0.06304628614691582	-0.004151896719878006	0.020363499790219414	-0.0022137299163070916	-0.05554185169586709	0.005391684568039781	0.06304738785166682	-0.0029704446383176787	0.00043879832667128617	-0.0002165088612101925	0.029455684864620694	0.006090383551349128	0.05931583024049043	-0.0013051100762747339	-0.05403306338726054	-0.0007245381506684684	-1.492
79	-0.06271876993043894	-0.002974739098920445	0.0207848767955939	-0.002029270647769945	-0.05533234158714219	0.005332070303059879	0.06269079449054793	-0.0030930635558898477	0.0004832612062751038	-0.00010704973759481235	0.028412079762254037	0.0068205818493391746	0.059516057677844035	-0.0001035713041190869	-0.05383595844575136	-0.0039451182753244916	-1.488
80	-0.06217881685622748	-0.0011933182669205805	0.021075157656696993	-0.0014819783978094678	-0.05543365352880131	0.005261951551061116	0.06273083442308457	-0.0032802797374160237	0.0005612562215259937	-2.410973169727083e-05	0.027254971081386522	0.006918170519985737	0.059705990674691296	-0.00037959302806466876	-0.05371573974952664	-0.005921003028994724	-1.484
81	-0.06214453569658903	-0.00012483021275967927	0.020900482979475908	-0.001039956373677973	-0.05533567253077631	0.0051843973543600225	0.06273545488952773	-0.003697308786769014	0.0006158843490450523	-6.048494831065175e-05	0.026551859437050768	0.007620412904425234	0.06002709342064083	-0.0016580726743415566	-0.05335056693275214	-0.006324317304349524	-1.48
82	-0.06245314834852977	0.0003574470195745105	0.02078923734270268	-0.0011395916670053391	-0.0552567115928271	0.004633182978498514	0.06302327818580196	-0.0040739877282347445	0.0005562666318520716	-5.784280654688765e-05	0.026194472191642417	0.009592516369617703	0.06047747275162956	-0.002894362327387841	-0.05333086691823708	-0.006517521630491874	-1.476
83	-0.06216683889363259	0.0012317364770544766	0.02088825535128047	-0.0015921914879549837	-0.054850624295099994	0.0040058001420082675	0.06315430922625254	-0.0033431938070251337	0.0005158510175474779	-3.561126325334085e-05	0.025966176457118708	0.010727221523368694	0.060197075678726154	-0.003559152859192335	-0.05370420443995247	-0.007534769152110523	-1.472
84	-0.061594336973483425	0.0026477823240784433	0.020533294502304948	-0.001974322582866017	-0.054380758915916656	0.003719857400570093	0.06275870206518444	-0.0023103049105299943	0.0004564239499791735	0.00010027917039903307	0.026174439665187895	0.011821194023189678	0.05963912357620768	-0.004797225622951632	-0.05358688787906336	-0.009307419773209615	-1.468
85	-0.06139887245699023	0.0034067194372193557	0.020523295772689847	-0.0017619759045505233	-0.05428885572835404	0.0033255443495828632	0.06141937660230282	-0.0026959448797404455	0.000535905675655789	9.857899035319437e-05	0.02645150040999073	0.012752470080784124	0.0603071219191843	-0.0048647817435965735	-0.05354947214035717	-0.010360770627603023	-1.464
86	-0.06126899639558557	0.00536088657960974	0.020812786045956322	-0.0015095594014719494	-0.05401479468134231	0.0023312565930527426	0.059649533479696294	-0.0024921145736569554	0.0005363597485380958	1.1097288811459725e-05	0.026258471518403638	0.012158710613124825	0.06074177388213646	-0.00415362547085493	-0.05271513335827783	-0.011806812022163885	-1.46
87	-0.0618529214866118	0.00622241908503479	0.021435170652063237	-0.0008650992461976423	-0.0536097721709235	0.0016882313501704685	0.058159869287474776	-0.0011963834563905062	0.00043104205432473197	-0.00018993408448108137	0.02571313520185687	0.010234826703112074	0.061728026196036366	-0.004071572970177351	-0.05200454970599653	-0.011922647336695132	-1.456
88	-0.06257064430034216	0.004991204778470071	0.021726862554314774	-0.0008070431008826291	-0.05360081064852673	0.0010750903041873443	0.05725244800735097	-0.00028110269327706323	0.00043729811496438054	-0.0003505472915301863	0.025638936955216327	0.009978373995345867	0.06281072613656047	-0.002950844769403607	-0.05169481701313233	-0.011755291827971234	-1.452
89	-0.06277463359601555	0.0033563874250728534	0.02157437715299094	-0.0008616492486873097	-0.05382026654226856	0.0006420599008305813	0.05711141683061355	-0.0015679125277411128	0.00047294777361837903	-0.00045500625925370757	0.025540335300936873	0.0103615488529755	0.06285766590987303	-0.0008658862279469263	-0.050961842844014504	-0.010709702107488065	-1.448
90	-0.0631340643728524	0.0025161218024010775	0.02137842625257243	-0.0017666649363994365	-0.053951187718043754	0.0009158449390711326	0.05733455981783622	-0.0021006144444485927	0.0004888865348961246	-0.0004675317957609723	0.025059244156816124	0.01086772330193536	0.06338063096075326	-8.045244482223889e-05	-0.05055649550138847	-0.009984586557443602	-1.444
91	-0.06346899712258133	0.001902170082181756	0.021408052423703333	-0.002297312301998371	-0.053683585173425905	0.0021050068891002695	0.057577333311287296	-0.0018907173776125399	0.0004712755936637275	-0.0003150283394197693	0.02485924867345831	0.011424784733997264	0.06403785906554864	-0.0014246166829203861	-0.05120118657761785	-0.00960444754099494	-1.44
92	-0.06383014189344209	0.0012623971983864255	0.02107302663100331	-0.002454570611306516	-0.053252131053100255	0.0026535914659219515	0.05850878278291058	-0.002692235010052196	0.00038041228988524103	-0.00019919756177097216	0.02515889375252904	0.01213934784114018	0.06459764971917961	-0.0023100944506418706	-0.05263649220388108	-0.008499399278762556	-1.436
93	-0.06374954673659915	0.0017200883565122176	0.020791618789726792	-0.0025506784243335143	-0.05292406773822695	0.003280090804771936	0.05851965052992206	-0.003952343488364415	0.0003094764416528644	-1.9905143715618907e-06	0.02564036874920569	0.012839972919198112	0.06471167016761181	-0.0036659661009381663	-0.05329917011335588	-0.007769333422585247	-1.432
94	-0.06333882864652245	0.002852170090738526	0.02090024189632254	-0.0030688177697240165	-0.05253343381922125	0.004111561884668963	0.05738945408775093	-0.0054456340348201515	0.00023714518213637352	0.00022753034434196882	0.026184381047756607	0.01222724428849664	0.06437461855304723	-0.003152030748857914	-0.05321357825016673	-0.007852184257579626	-1.428
95	-0.06261009634627307	0.0028101339555387573	0.021318565752998772	-0.00377482808639465	-0.0522271894683827	0.0036438484798827133	0.05626887412393347	-0.005768244086409007	0.00017399790498628514	0.0005716488777066766	0.026135316435345158	0.010493065400280343	0.063707156183365	-0.0025669005683212802	-0.052766624538981684	-0.005508884531256736	-1.424
96	-0.06179769738674841	0.0028354258454515655	0.021483341438274642	-0.00448115897199209	-0.05238718723833829	0.0037029072789905933	0.056318181343090426	-0.00541420282863419	0.00013698398124397076	0.00037081169187945176	0.025559300502390376	0.010791583857758167	0.062391934325802485	-0.003109446058133512	-0.05170485656587119	-0.004796081504949792	-1.42
97	-0.06152633978718032	0.002966079644223984	0.0215557245636846	-0.005256585775455618	-0.05224225239019209	0.003979938042064956	0.057008938668047036	-0.004094103561584678	0.00011974360689019344	0.00042283812752259484	0.02444697440905647	0.01071757338454784	0.06163667430208345	-0.003998504462031248	-0.05099946340193592	-0.004837396195957474	-1.416
98	-0.06116120851514954	0.0030345225214604907	0.02196365629063038	-0.005038473030528006	-0.05169845067621931	0.0036755021829174535	0.057843156945690276	-0.003744591124573032	0.00020969466870468016	0.00018044906691095015	0.02318963852593669	0.01026974122595631	0.06068715957965296	-0.003023742927694737	-0.05103364677499936	-0.00545356800570904	-1.412
99	-0.06093712102168378	0.003276686306715332	0.02193502406935341	-0.0044719361238726605	-0.05134891477252324	0.0031780853510189108	0.058319478626287696	-0.0026539437541380478	0.00020298185093655757	-9.946145604745916e-05	0.022897485127899728	0.008896983958279077	0.059896481126886364	-0.001876459123129488	-0.050965415095940755	-0.0063501151230532585	-1.408
100	-0.06050775916875366	0.0028574515004939423	0.021455056714094194	-0.004478786576702949	-0.05059940341688591	0.0031035227337731525	0.059208890312332146	-0.003188805106153785	0.00024423270906175315	-7.620999958741686e-05	0.02241232760090377	0.008194870771464483	0.058685935511013684	0.0012014763880823865	-0.050899280259709856	-0.007713679842291213	-1.404
101	-0.060909461153421156	0.00415074916667741	0.020962255644575354	-0.003284197457575549	-0.04997660998947143	0.0035947905009120814	0.059365100600042596	-0.005389233546654062	0.00031620055158116186	1.3363909758675553e-06	0.022442322679628375	0.007395806833592138	0.0585681894227779	0.0025702427063308796	-0.05076799767083364	-0.009139654750058762	-1.4
102	-0.061518464996483474	0.004485382087806219	0.020874376487063123	-0.002635041473968152	-0.049763503153856456	0.003965152985318545	0.05853663796147875	-0.006951920469192647	0.0004050204518999155	4.701553236313789e-05	0.022615578761669457	0.006530846450987489	0.05907970294757586	0.0027688868978342496	-0.050229348098330504	-0.008310482296133596	-1.396
103	-0.0612514386150164	0.004488346297228011	0.02091567644215185	-0.0022400641143987014	-0.04992170230494345	0.0046805878506979825	0.05786830297800637	-0.00813821164338413	0.00045627038063488434	0.00014264207628614722	0.022364725801405142	0.005560816969132042	0.059122104953124144	0.0027605742739971236	-0.049553939394404764	-0.007354851734750575	-1.392
104	-0.06059049947072122	0.004137372693250742	0.02129526138621432	-0.0010532887504807282	-0.05011447961611097	0.004664485413166693	0.05671482450811397	-0.009135184299126131	0.0004850851858921696	0.00021006299778974848	0.022354862397436774	0.003783688364687553	0.05891465241263019	0.004461960749806065	-0.04905970670006395	-0.007169257590947633	-1.388
105	-0.060067642975903925	0.004317675791121286	0.021149817106023743	-0.0008012717391214883	-0.05028213355732181	0.003733304968942074	0.0556698927167877	-0.008505121043177528	0.0005962402728180277	0.0003260130042257123	0.02267402897912061	0.0015313769987393203	0.05858550513502762	0.006007911291108666	-0.04832570778081157	-0.006710049341577761	-1.384
106	-0.06023303468699586	0.004826774714139154	0.02079503802395856	-0.0007801325582192022	-0.050192885488064345	0.002344520510893726	0.054910552347484994	-0.007665996641178687	0.000649100267677184	0.00046410011388315383	0.02319215971223403	0.000388751217651863	0.05844536257229033	0.005772404642134807	-0.0475662928396414	-0.005450582155289846	-1.38
107	-0.060655415848436256	0.0065906027056713565	0.02005111121008599	-0.0014140650166107219	-0.05033130743825285	0.0008870611275210375	0.05484836382413512	-0.006776313679825236	0.0005678484091631974	0.000695693286288684	0.023203461741273523	-0.0004515021364679629	0.058430062887624985	0.004905415744788682	-0.046114124805530225	-0.0045370520416634355	-1.376
108	-0.060868376947892586	0.007508753002709305	0.020130464241543213	-0.0024034759206279155	-0.050495374273636644	-0.0006236531755954469	0.0547992804283755	-0.00539527357488682	0.00040328091023448224	0.000792685445028772	0.022507187497579278	-0.00016877597710541277	0.05788653206621283	0.00311881007933147	-0.04436299391262725	-0.0029292299573807075	-1.372
109	-0.06070670872548202	0.006363527597517838	0.020540898854823297	-0.003174235376310057	-0.050307513202237274	-0.00039239916379690495	0.054525763907745564	-0.004246738653290567	0.0003077338541062524	0.0005120301313052392	0.021638648710318592	0.0006989367868951025	0.05746952472660907	0.0021109384537146975	-0.04346834816996044	-0.0019722199768639087	-1.368
110	-0.06038620052634702	0.005253554088108611	0.02075206352349658	-0.0030105816137423963	-0.050145943197396216	0.00019369337837710004	0.05488587694805836	-0.0043823406421221725	0.00015980323410820027	0.00032895472019687437	0.020985478392614797	0.000696524747776618	0.05724696964676773	0.003166507346929961	-0.0434980481619328	-0.002346472121351038	-1.364
111	-0.06061967679859531	0.004240152318260856	0.020521589528185256	-0.0029384042608094573	-0.04978246057535804	0.00046435320816373454	0.055282022305169334	-0.004864124536879649	7.55068328908855e-05	0.0002926206430134641	0.02053419330688987	-0.0001424007536691039	0.05788931374354685	0.004344895081139101	-0.04390048843542366	-0.001497252135412026	-1.36
112	-0.06108831084338492	0.0036725731206124334	0.020392002970729167	-0.0028972774996661984	-0.04946171635183799	0.0009705131723805889	0.05482144666172083	-0.005319787540308272	-3.539935699054247e-06	0.00023629369781993104	0.020225432719118155	-0.0005690026017296668	0.058871200534627265	0.005240455341086941	-0.043756515577822896	-0.0014339271716220328	-1.356
113	-0.06173726420114331	0.004014459899351399	0.02006880914267744	-0.0027801133413272432	-0.049039650877058756	0.0013617097405978834	0.05494563571039484	-0.005407579005145258	6.42287374567498e-05	6.662046163581762e-05	0.019600405371358987	-0.0014381622510940468	0.059345454828374486	0.0056902567430113515	-0.043247618738135526	-0.001607352891014289	-1.352
114	-0.06226401788991813	0.004082350981019102	0.01943950322496431	-0.0032951103037992587	-0.048798044425161426	0.002256307133877605	0.05456628916303217	-0.005347024886921624	0.00014255512320912042	9.944510080210926e-05	0.019410566032025813	-0.0017570809996062457	0.05939715794554393	0.00534155387729863	-0.041894009444751475	-0.001480600717112159	-1.348
115	-0.0623213547943984	0.0038448188414086874	0.019010050927318434	-0.0028125614642577775	-0.04912786393293894	0.0029934132950814388	0.05431526471223862	-0.004950249087526126	0.0001560790328455144	1.1516058404374208e-05	0.01980848098663439	-0.0017650139195526339	0.059789719992482324	0.004299712165459345	-0.04163037698512793	-0.0017217962441023649	-1.344
116	-0.062215223983727586	0.004361508808724773	0.018543991777215628	-0.0023475680437928465	-0.049270322995193475	0.0027910406776640103	0.054151177617874954	-0.004588118897518531	0.0001982380581396514	-6.802489098842349e-05	0.01999657513599815	-0.0006621117096575837	0.06018350683420756	0.0023095458134681744	-0.041587942163181436	-0.0018964319885445315	-1.34
117	-0.06264302424456372	0.005309817270080931	0.018222071337317004	-0.0035703696691172524	-0.04909544471755903	0.0018510781634281529	0.05511833968547338	-0.003758666905953785	0.00024182030871252992	0.00022649581854233982	0.01968122792734867	0.0009745771744946959	0.059872001173311255	0.00024303875943123242	-0.041396991671631356	-0.0013761306148599582	-1.336
118	-0.06305229047901505	0.007473709435512133	0.018098398363183808	-0.004706597894972383	-0.048696865497567215	0.0005103951173840479	0.05535836707584951	-0.0031150753174767143	0.0003458067646503892	0.0002668281534322439	0.01968327635967645	0.0014302599942139396	0.05950824085756069	0.00045456839912236344	-0.041244933268449045	-0.002414247997459689	-1.332
119	-0.06278177659670567	0.009179013057649232	0.01815562897236768	-0.0051608270442994215	-0.04808370879629781	-0.00024412140975073305	0.054894073042345976	-0.002795442255488287	0.0003958442271907592	0.000507541361692655	0.02018740231534566	0.001127250331492608	0.05936380310820231	0.0008429707265266333	-0.04213126645226168	-0.0035565449380887265	-1.328
120	-0.06221240284266725	0.009131930509794207	0.018290182923790668	-0.005039714465748781	-0.047037574081646265	9.794827594322285e-05	0.053963314780803476	-0.002904371115207057	0.00044112623863889263	0.0005895261041730555	0.020528494506025008	0.0005342384816600632	0.05843715930074138	0.0011550464464193822	-0.042410300889541196	-0.0036647644367028996	-1.324
121	-0.06191434675766728	0.008453640724015443	0.01823049728011722	-0.004257148694653899	-0.046274575940360885	0.0011534140381830712	0.05292799132608387	-0.00456624143962036	0.0003818158143579434	0.00039267574986022826	0.020171022105355707	0.0004649024156846795	0.05847440776673053	4.7941419156064154e-05	-0.041996811441853674	-0.0017893445537578586	-1.32
122	-0.06153592197847406	0.007564139038299716	0.01891536418027079	-0.003120724009278362	-0.045914236729173406	0.001716501487598791	0.051320695150948496	-0.007801438439340444	0.00026869703797580244	0.00025494245227059	0.01915161006657614	0.0015476926879417988	0.05896993127662028	-0.0003932312373239174	-0.041176139065813286	0.0001319577399811955	-1.316
123	-0.061317292562065986	0.00522950962330514	0.01963111674274723	-0.0024610159607021493	-0.045923867709125994	0.0024698822830116953	0.050262406689536326	-0.008583920174735232	0.00025313998187241843	0.0001242790079483934	0.018715323258892285	0.002188998211681037	0.058840376362980465	-0.001081055365216587	-0.04046120281659801	0.002013162256542917	-1.312
124	-0.06116881914653691	0.002440779434388381	0.020194687706732477	-0.0017429069918184132	-0.04588554445796417	0.0037520012391433445	0.0493200860668348	-0.007875971526216097	0.00019286725649363576	9.618914276431871e-05	0.018883316050880335	0.0018862657513935115	0.05871506752914106	-0.0013756607412292732	-0.04025166093788337	0.002719143373135141	-1.308
125	-0.061431265180215903	0.001664158031650596	0.02007774512377872	-0.0016955676059541257	-0.046053448653212925	0.0049610468584896095	0.04925501681135535	-0.008256109511348786	0.0001982790136296845	-3.1615449046529874e-05	0.01903720435603829	0.0024417931355750905	0.058400564561031584	-0.0011280563953873475	-0.03948409579924437	0.001944190479757666	-1.304
126	-0.061467261938849105	0.0017406044194790506	0.019840610717248828	-0.002509964977422756	-0.04531037483711374	0.005273645636533588	0.0496705711611759	-0.00874969323422734	0.00020030110387822206	-2.940652261292052e-06	0.018871778310705085	0.003560171841758706	0.057454729282319934	-0.0013069110207039993	-0.03926035379561406	0.0018949276980796972	-1.3
127	-0.06092699349585934	0.002037267190301054	0.020026340268653207	-0.0028636750384821103	-0.04471927068278256	0.0048900403782402395	0.05003987133121653	-0.0097041928200348	0.0001768417212467225	-9.684881691755654e-06	0.018202225458770923	0.0037154615377894824	0.05698074158273328	-0.0015829325362456152	-0.03977975636505085	0.0034175559237587558	-1.296
128	-0.060089936752386726	0.002632842653699199	0.020361892303445872	-0.002616830606184886	-0.04433866269836275	0.0052889630688705775	0.049685347042859145	-0.009700823966557682	9.741902914536953e-05	-1.867311977180472e-05	0.017811386843759634	0.0035354171097438775	0.05687734056463052	-0.00309170650698048	-0.040404786291028054	0.0038706509513490167	-1.292
129	-0.05944223601600973	0.0020478949473087104	0.020296911975024014	-0.0020930508023676367	-0.04414478757317765	0.005149269739932046	0.04982871183292618	-0.00982881611908188	0.00016392911455750494	-5.8472839806797175e-05	0.01756266261980388	0.0033463715526331635	0.056666165938225765	-0.0034107742954286495	-0.04093135800858287	0.004747417640244975	-1.288
130	-0.059076206614646035	0.001213958372333963	0.020833925454033557	-0.0008974684621934799	-0.04383588211680017	0.005281573514437077	0.048893433881501476	-0.009864721337502675	0.00035766315827030786	-0.00034678018155178433	0.017394231772769123	0.0023279752394832543	0.056947430377879235	-0.0023594547776353077	-0.04151459598502518	0.004544757398693415	-1.284
131	-0.05939488410814856	0.0010317396193893918	0.021542922320289565	-0.0010764087054435604	-0.04310950393737881	0.006361903080113221	0.04760560156719553	-0.0103878779237225	0.0004366175458654419	-0.00042799951205725866	0.01770671176983839	0.0020951137501742266	0.05691061310204895	-0.001923873132652468	-0.04169807799205491	0.004227242451844866	-1.28
132	-0.05951603453406938	-8.683068006964641e-06	0.0217785081279792	-0.0013547143466937895	-0.042526032044250144	0.00801258351570887	0.04618307817925075	-0.011789713667954702	0.0004734363016272726	-0.00048203204170764273	0.01837647419575062	0.0030874117397030653	0.05685690032368597	-0.0024453554942932597	-0.041626330405318636	0.004880343496729603	-1.276
133	-0.05927554283133647	-0.0004966228309372636	0.021413356034984607	-0.0018138805345580245	-0.041911827548149254	0.0070069429133966955	0.04497560974551928	-0.011223677605111122	0.0004259957534139737	-0.00032955296701762596	0.0190309061567519	0.003957087289107056	0.05667910169874485	-0.0036896928155949176	-0.04133759901827733	0.006489236033633635	-1.272
134	-0.05907378913398716	0.0004566074409061724	0.02098468684035136	-0.0020917272783808746	-0.041822415374552106	0.004916878165924503	0.044823304627947785	-0.01055195695316698	0.000458784276888712	-0.0002851157152294263	0.01944158545895975	0.003995835754361004	0.05683671280842071	-0.004848653731599421	-0.041648869669710445	0.008307972259935044	-1.268
135	-0.059176733388041906	0.0004936408006898083	0.0206542520431129	-0.001979363491782332	-0.04184560639894871	0.0031190682988302436	0.04422992419066416	-0.010656983112626316	0.0005661654825336166	-0.00014067541762017064	0.019397586191092206	0.004340081033892906	0.05831722587536228	-0.004242262110604134	-0.04214281412489409	0.00896633393712649	-1.264
136	-0.059297073859665185	0.00043383963825567205	0.020393209528639742	-0.0017797839548273808	-0.04200586382527358	0.0025302471551457316	0.04337704515171918	-0.010082239648453147	0.0005014200377685647	0.00017033168595819673	0.019102035687904362	0.004128882570546556	0.0604505536810096	-0.003893336001986491	-0.04252132657432231	0.008391898467684355	-1.26
137	-0.05903367102952602	0.0010185342796006848	0.02036528303335182	-0.0008923815583582403	-0.04242976917410282	0.0026226674477882756	0.04375342498569378	-0.010335754918921615	0.0003469065526708165	0.00013447689065678727	0.018393947034925702	0.0026972897415550143	0.06125032472690267	-0.004372951751064479	-0.042646446279745176	0.009027959666530212	-1.256
138	-0.058572584635779884	0.0015539621924909896	0.019941311973831383	0.0002927633210632074	-0.04253496498658908	0.0021718558779203205	0.04398697015135746	-0.011118288698155575	0.0002603195848641209	0.0002500576490153898	0.018359631784567947	0.0019145954136674118	0.06121807339967985	-0.004757064359849087	-0.042658757133818295	0.009591958118428391	-1.252
139	-0.05825116905553383	0.0026588749047298486	0.019697818375805046	0.0004727388648713193	-0.04283299653113436	0.0017619256568783132	0.04378160636381315	-0.011273934328442951	0.00021409933401187936	0.00028761480858590033	0.01841095095030381	0.001997710151051711	0.06111070099523444	-0.00470142418840065	-0.04213101039050606	0.008696333684747605	-1.248
140	-0.05833573206927174	0.003453295735663464	0.019767966058893218	0.0016164215714337517	-0.043188238748124455	0.0026002169881314376	0.04377852468613825	-0.01170045350291471	0.0001619105048542623	0.00019580279932310043	0.01798141121852468	0.0004583151628660459	0.06094814760530848	-0.00362422169668514	-0.041113989346978325	0.006900462689403294	-1.244
141	-0.05847467892871765	0.003334748915148519	0.01981463790206115	0.0009978969619588774	-0.042860185641047585	0.003484023522006323	0.0434325894419757	-0.01070943863694174	6.72676496671442e-05	0.00020274357703659949	0.017909595755784345	-0.0002449294548181318	0.0603485290545399	-0.0028053457622821926	-0.04023775494478073	0.005640140610177468	-1.24
142	-0.057504809934519466	0.0038008089413004206	0.019403340584467486	-9.47549398995543e-05	-0.04218251318195046	0.003924872393088407	0.04319187242976984	-0.009175395030214103	7.669702025688085e-05	0.00022924408858712665	0.017546031344590988	-0.00023007509596602283	0.05982979945083345	-0.003677309580953275	-0.040360417587093335	0.005122449056883612	-1.236
143	-0.056285377661639165	0.005320481167025992	0.018917582735860302	-0.0005460298212723201	-0.041455175653106385	0.003974862486052807	0.043835283346152644	-0.008410965928569977	0.00010501779083266978	0.00027440174472329585	0.016843551202098572	-0.0009828254782899466	0.05837024440371199	-0.0060695384645964145	-0.04033112614435451	0.006339454081235522	-1.232
144	-0.05522702686929219	0.007682409331604666	0.018341445447993487	0.00037765826733928787	-0.041236307462182875	0.0033049575805642424	0.04413823746070616	-0.00857582018533654	0.00018982970166384123	0.00025609517943611383	0.016219451277417144	-0.0023459572461345182	0.05764262676742858	-0.007198847430738638	-0.04006825632655527	0.006399344388288599	-1.228
145	-0.05369571356288135	0.009655018536944983	0.01751319048695098	0.000530132955290364	-0.041180593752523996	0.002214722645989398	0.04404219120720612	-0.007856296298076196	0.00015852488008189755	0.00018549445064729942	0.016480987494345727	-0.003338906778610267	0.057120643247225975	-0.006790580681641256	-0.04043923002424912	0.005300255298491367	-1.224
146	-0.05261262740642116	0.010673915435526185	0.017025717200826355	0.000307179242279515	-0.04116213101995924	0.0005348431832670586	0.04435055943811409	-0.008150343098391934	0.0002217327119822933	0.0001239961975643784	0.016288014657487165	-0.002749966626831898	0.05691596801389757	-0.00591864085615108	-0.04102723346780638	0.005078856384246344	-1.22
147	-0.052213973202185286	0.010742032591088538	0.016664508512260163	0.0006103727140629091	-0.04107349860058848	0.0008055198680651558	0.04530466389916018	-0.008570498954698622	0.00033369918734284205	5.259792382536905e-05	0.015418352323576065	-0.0022835235962999204	0.05701428591555566	-0.005518919710481331	-0.04144803808681493	0.004062259067322558	-1.216
148	-0.051549458811026794	0.011752633068571557	0.016313707832279395	0.0006743980643502654	-0.04071164312572102	0.001498871473224481	0.046059436437777046	-0.00862159436519681	0.00042993907750604407	-2.45285261007562e-05	0.014973992337097366	-0.002022364005458888	0.05607873087982731	-0.0069861880033020435	-0.041594704703858024	0.003628611862713869	-1.212
149	-0.051039657124074204	0.013177620379840032	0.016062430771447516	-0.0003133680779451048	-0.040051291305377955	0.00016889254367388707	0.04620547643779393	-0.007896291723300197	0.0004353118759333535	0.00018756677387251068	0.014728191146765001	-0.0019939763862216317	0.05604258473284826	-0.007470581923123241	-0.04238304668825744	0.0040399779007845036	-1.208
150	-0.050860338567421184	0.012328965137475764	0.015472952739845142	-0.000471181881776281	-0.03910526550125858	-0.0010725891419646671	0.04637012580071498	-0.007587696651520533	0.00043111082378266785	4.520516658563851e-05	0.015300998631456335	-0.0005782242104125782	0.05604392535864325	-0.00710155727754509	-0.04365350919763869	0.004336918851017881	-1.204
151	-0.05025337446023604	0.010671222797845603	0.015428101655968845	-0.00029296663196995084	-0.0383682872481617	-0.0011674100551819144	0.04615939871468305	-0.00834514316951786	0.00033963594892992555	0.00015065464272866625	0.016118639874994702	0.0003097229109550214	0.05520764475236931	-0.006379031885724432	-0.04463175929800979	0.004952791164832699	-1.2
152	-0.04939454767195598	0.00895530091954854	0.015439683610632016	-1.204813334515064e-06	-0.03791709127591893	-0.00040901955627899774	0.045260712406757955	-0.008868345080399949	0.00019165310204592387	0.00041557670777077495	0.016525306510074937	-0.0005317690398075837	0.05532854580969445	-0.004468072152226821	-0.04543426254704813	0.004807372431046466	-1.196
153	-0.04875247591450302	0.007045024831945342	0.015660268467038545	0.0002800053576117544	-0.037975806383213975	-0.0003873447744408519	0.044231038049486526	-0.00927054163285437	0.000270476180131407	0.00029900478321311504	0.016402082044952315	-0.0014474437859009035	0.05542312515323618	-0.002268433273394755	-0.045258707530421376	0.005649568514998103	-1.192
154	-0.04848381411241243	0.006879714952511427	0.016022776232044584	-0.00043946707068762386	-0.03829446693705082	0.001096202144272377	0.043883275002347524	-0.010688342002420298	0.00044384571613325	7.329883810686734e-05	0.016099574469454824	-0.0011931245803537942	0.0547734260734974	-0.0006064453744075125	-0.044444616367442485	0.00477800300974906	-1.188
155	-0.04868559422861956	0.00791604982812423	0.01617388832909527	-0.0018797985058461304	-0.03868558799990569	0.0023906659614307273	0.043566650239645	-0.010956343568953288	0.0005903104783430938	0.00021951404182192887	0.015498795034313805	-0.001451988534383733	0.05520162833772278	-0.00018024549066893072	-0.043660090060946725	0.0038419861942443198	-1.184
156	-0.04870707827697804	0.008868133183002981	0.01633512509667673	-0.003168553177107779	-0.038660358086928595	0.00309600315938433	0.04337070156734493	-0.009835499984797895	0.0006419039946268254	0.0004900272562744561	0.014918242130664009	-0.0022629099190308298	0.05554437821372822	-0.0003890291506782207	-0.04344291482980691	0.003101668740663384	-1.18
157	-0.04900460249979125	0.009117425864656381	0.01647498293034591	-0.0047302171348234095	-0.03833321846259435	0.003755040123357199	0.04347703996166384	-0.008214086389846949	0.000666198200365008	0.0006405232936157136	0.014903152278805426	-0.002544537517739447	0.05558389659795819	-0.001900250261915198	-0.04376744896870733	0.0037759418755471965	-1.176
158	-0.04976720326653633	0.009421244688385136	0.016216672496167043	-0.005392150540749366	-0.03819645871191425	0.0035874574776446474	0.04394704342539939	-0.008497043331960961	0.0006918906652656052	0.0007579248168544334	0.014966860515605496	-0.0020693670033766	0.05519976432154734	-0.00245926120138306	-0.043058569592212534	0.004551034649168986	-1.172
159	-0.04935902301185231	0.009144519913698385	0.016190464161575893	-0.005299496889978756	-0.03799051033014345	0.0026553778418474464	0.043891396184527476	-0.008848269271424064	0.0005902899127825205	0.000880297424095903	0.014494161612896005	-0.0013219810736410523	0.05479691722311483	-0.0018223563469442223	-0.042613695698722996	0.004511747676195693	-1.168
160	-0.049252815343206795	0.008599719505914146	0.016199258585080586	-0.0046471957699060085	-0.037175953478910305	0.002251298544226489	0.043118735681220516	-0.008405416043798023	0.000563415632763343	0.0011399205983120201	0.014472391779153475	-0.0018858380941523826	0.053725143719093094	-0.0012611149808123318	-0.041650176605660436	0.004108466005671564	-1.164
161	-0.04925943888843385	0.007510954703310752	0.016387543058463874	-0.0037443360520392015	-0.035862385476226125	0.002209689911695442	0.042194172075703903	-0.009578488214336295	0.0005437906343951904	0.001199717617971123	0.01449102175747133	-0.002284238933496557	0.05182177122405138	0.0005262327046498699	-0.04031647447931296	0.004060307623241289	-1.16
162	-0.048835819274664835	0.0049980896854724555	0.01654478159028631	-0.0036016713047326058	-0.03503284484902441	0.0022716247669965282	0.04113172905248927	-0.010280265641967039	0.0005592230751572932	0.0008823564035517254	0.014155748780727284	-0.001609425538631185	0.05086176984600086	0.002297838710670712	-0.03938458811663211	0.004941292752546275	-1.156
163	-0.04898692713665816	0.0024698671039303046	0.016616663936429917	-0.0029989466558571656	-0.034639110227224275	0.0025615768833002796	0.04067361594174514	-0.010731789608971122	0.0003876160806265861	0.00048499378484650454	0.01384132970553062	-0.0003993237844184506	0.0507026194714522	0.0035648469452623467	-0.03859580789548659	0.00494861473298703	-1.152
164	-0.04972932773214142	0.0011021310632528935	0.016376862660264144	-0.0026129237293218317	-0.03426380987347292	0.002927582001233938	0.040388507081042045	-0.011883879952596786	0.0002916830183479797	0.00035208053682165115	0.013706612138983082	0.0010243010514327257	0.05139965994993561	0.0024146313780023044	-0.038170187125289606	0.006575917472451699	-1.148
165	-0.0502730732888061	0.0014640688486719398	0.015628797111163002	-0.0022846428026401587	-0.03396219826636049	0.00353741660759491	0.040851635186801086	-0.013185057166825396	0.0003727222384392614	0.000331404080876625	0.013707008178117281	0.00169880396944313	0.05147976337334765	0.0012242670519230902	-0.03780465464683745	0.007113579131224541	-1.144
166	-0.050982252867289406	0.0024085767259647436	0.014786146605481389	-0.002006624844574094	-0.03341841034185558	0.0040815275288230285	0.040673321545866704	-0.013155835866657924	0.0004982697265273284	0.000373372623304083	0.013814180973342919	0.0020748362785574137	0.051853627158842924	-0.0008483915510812843	-0.03722488275525641	0.006972378842417611	-1.14
167	-0.05176359847321046	0.003401905234787176	0.014485841770740247	-0.0019693135614237255	-0.033042806561163804	0.004089963919920855	0.04030014302013574	-0.01211303175653785	0.0004794130525093001	0.0006196828549733175	0.014394300642082487	0.002388765703254637	0.05229225798973	-0.003876340020049298	-0.03714555140447541	0.007358207173681878	-1.136
168	-0.052446938193714966	0.004518999545952823	0.014372557983927644	-0.00174403132695111	-0.032884058734896256	0.0033799638629570497	0.03971346425424621	-0.010799287435349011	0.0005209560863127724	0.0008096204022582936	0.014812715566504287	0.0023120669559695147	0.052716143523323225	-0.006218191280232022	-0.036804840460852334	0.007640699162118309	-1.132
169	-0.05308693234244067	0.006608222004379992	0.014273806387847837	-0.0015066778908959428	-0.03221754670561286	0.0019718364362619114	0.038291326684217405	-0.009748504224106717	0.0004587969018582663	0.0008715285423564291	0.014933169239803307	0.0019051051233992316	0.053758912396694655	-0.007389874133339938	-0.036411532515568494	0.007188203549730025	-1.128
170	-0.05379049024395828	0.007415219097857816	0.013865857116914184	-0.0020584245588543106	-0.03128113393269674	0.0014039077620640948	0.03747625802651184	-0.008785573155106322	0.0004293713892393878	0.0007862145461314277	0.01470889649550136	0.0017563669051785325	0.054553667394864475	-0.007837046960690751	-0.035962425971137815	0.007219176248677377	-1.124
171	-0.05387642179333034	0.008997079391678752	0.013413264218537788	-0.0028390887742730567	-0.030582647861336177	0.00024359659957701066	0.03703499370814488	-0.007445051726065907	0.0004871654090749875	0.0007408635922621401	0.014318411676879018	0.0012334012068402939	0.05482234118672029	-0.007092588942303259	-0.03561710648265493	0.006061628362631254	-1.12
172	-0.05348897160650247	0.00877391051968137	0.013317274741754483	-0.0034597173262642736	-0.030625290823170045	-0.0005935033650579435	0.03664480351746269	-0.006400301103770223	0.0004743143191490391	0.0008981170463223976	0.013801918131187432	0.0010062443039499818	0.05478416498886658	-0.005496529523868509	-0.03490821331233837	0.005171619395742881	-1.116
173	-0.05234931796781665	0.00761731398868013	0.013056935454674259	-0.0041833595705777285	-0.031394612393942894	-0.0011324117204614692	0.03605678009463256	-0.005257384692527351	0.0005036805716815912	0.0009513677829571779	0.013313325231541013	0.0020596233975829245	0.05564877873588578	-0.006297195295492907	-0.03483556977959215	0.006141885893786442	-1.112
174	-0.05162754390128471	0.0055893482495954685	0.012642675139135686	-0.004558902961094973	-0.031797580980388186	-0.0017748052315373715	0.03609092274709193	-0.002118266463938848	0.0005116761954552572	0.000636015306222911	0.012851234427229645	0.0015839650124918588	0.05656078673734943	-0.0075075470904229485	-0.03523217050472335	0.008050032818803003	-1.108
175	-0.05125771923964402	0.004611370136392681	0.012247287659692586	-0.005071950298798594	-0.03156463571215823	-0.0018809119006994808	0.03637060628924276	0.0003985613524576841	0.00046876788012224286	0.0003809157379504317	0.012455460461051233	0.0012097995369252045	0.05667534574804696	-0.009417333910129144	-0.035395113211575714	0.009669389322619184	-1.104
176	-0.05112941938104982	0.003923711685084475	0.011843374992651187	-0.005080854170794359	-0.030953826667879738	-0.000716008370267369	0.036531984254186335	0.0006407519128836438	0.0004901915933715	0.0003357910091025265	0.012233402325178772	0.0013596862809133609	0.056362747582945516	-0.010157614266060183	-0.0353784544530145	0.009594375606135613	-1.1
177	-0.05077354391465137	0.0022925515002591838	0.011528487750437182	-0.004873547487549566	-0.03029607829350412	0.0001722544867418924	0.03669985003411334	0.00034149210119704823	0.0004708488648170993	0.0003032597782351771	0.01185852320786255	0.0006811286118734866	0.05629844447159464	-0.00853296973022297	-0.035786532107285975	0.009515670159092809	-1.096
178	-0.04987677504442946	0.002540416058077898	0.011480506658572554	-0.005605854858756932	-0.030163930840542533	0.0008876757752676683	0.036431654044079324	-0.0004152102436967573	0.00047611352256562593	0.00040384665715698727	0.011556444501835371	0.00028079612882155915	0.0564237529938156	-0.007867501875633376	-0.03632776576849156	0.009675671907277021	-1.092
179	-0.04910407606994273	0.00296760787715805	0.011673242063734232	-0.00614372921937956	-0.03004610408795853	0.0011126729317302902	0.035682599063957064	-0.0008860131681758486	0.0005140686141438925	0.0004889878750051842	0.011705253248523853	0.00016798256956483681	0.05664918160442069	-0.006666781146392958	-0.03707416452341132	0.008859112111136299	-1.088
180	-0.04870157460820045	0.002637039067952925	0.01143033766498021	-0.005249873033032125	-0.02976634685984923	0.0002948443887419005	0.03494795792913237	-0.0029390496823321053	0.0005678707009681484	0.0005777670550464342	0.012229081680619357	-0.00025690980733406965	0.056789429644605864	-0.003865422803106794	-0.03749675612359372	0.008701444060406228	-1.084
181	-0.04846278991748747	0.001542402771804969	0.011062796092916424	-0.00504940428258541	-0.029824884030470997	-0.0013761447024655232	0.034741039859006756	-0.005013110978164168	0.0005744114587994053	0.0005949291300469169	0.01302798227078581	0.00034733850934070686	0.05661755498307168	-0.00035352944082495813	-0.037736110736622246	0.00920735862349332	-1.08
182	-0.04818413425415348	0.0008832513209840998	0.010908680402575826	-0.005929869455056287	-0.030144990885179104	-0.0010240538324330876	0.03406807054852628	-0.006168298456816003	0.0005953776433143839	0.0008944459108455968	0.013724715785321136	0.0012647679801245986	0.05638209958370426	0.0007164237609509592	-0.037349818761032647	0.009263172536821452	-1.076
183	-0.047810943979388995	0.0013667197323517523	0.010942408948247552	-0.006158117457612118	-0.030381337074896392	-0.00011939924518035872	0.03341186779902305	-0.0061294699423456046	0.00062347012768413	0.0007201012314986308	0.013867600083221085	0.002346189369366325	0.05600384747694503	-0.0009615988936326862	-0.03665691355213173	0.008835414993525085	-1.072
184	-0.04712664818744902	0.0015007803874999984	0.011269641433196078	-0.005599204262882542	-0.030243090710047833	0.0004901938864290075	0.03336024268660154	-0.006406424806684322	0.0005588777907474972	0.0006244791139502965	0.013301449113260831	0.003025861727088258	0.05502417954923282	-0.00324889122394995	-0.03614465170106991	0.009513045385727663	-1.068
185	-0.046334020404150675	0.0010700990087402344	0.011399705238899032	-0.005118322306675602	-0.029678926405237758	0.0011000409521162997	0.03322594836839042	-0.006675427269656573	0.0006090563606789094	0.0005959805151307476	0.012850040462152263	0.003020328260765876	0.053980123511049354	-0.003719392814560192	-0.03605192705768094	0.009626533302023288	-1.064
186	-0.046383528669816855	0.0008395466430871339	0.011244311141252145	-0.004852632297858806	-0.028784610084454463	0.0026116700640666504	0.033333342069886744	-0.006740699553834903	0.0005651234988161465	0.0006804765710279859	0.012813831690734058	0.001830040684280507	0.053805605912705834	-0.002750708536416185	-0.036594075593525746	0.008282146369692031	-1.06
187	-0.04662235677557847	0.0010989091125113873	0.011246935547622133	-0.005578584095680623	-0.02815568839073862	0.0038521877778701823	0.03321967141301906	-0.008037283017844071	0.0005617863910787186	0.0006936496097038449	0.013096932190837803	0.0035709130379814264	0.05419679836676813	-0.0030161007288258277	-0.037544078853084674	0.007316148133490704	-1.056
188	-0.04645266751971289	0.0012318075252709566	0.011709794495326487	-0.00606493808140663	-0.027965711851638375	0.005011340876392311	0.032440477166458925	-0.00760168143369088	0.0005675222627117693	0.0006626890919613936	0.013821018238823327	0.005330790808856803	0.05393852016116973	-0.003364204538683714	-0.03805895317319328	0.004694035592214138	-1.052
189	-0.04638317676491268	0.0020795269002266965	0.012030980786009657	-0.007035590931071184	-0.028038956122627336	0.00663184619138629	0.03226948221502572	-0.00675720990954088	0.0004818288808820012	0.000760022399115369	0.014313400025344977	0.007255896519176131	0.05416233560854209	-0.003973398349103982	-0.03883589478690551	0.0009387468725796048	-1.048
190	-0.04652520547354573	0.0016180707420866188	0.012031084305411423	-0.006968557519122704	-0.02793290425998069	0.007657735193699286	0.03254864466846403	-0.007630579538886138	0.0005325323666038683	0.0006592761062660969	0.01458712127987949	0.008653748816622286	0.054389799174398006	-0.002667798250663047	-0.03963107206877276	-0.001422055782803664	-1.044
191	-0.046604770534102086	0.0005459585989486234	0.012473110221376142	-0.006219815832395059	-0.02757246915098438	0.006737342517363508	0.03296323113200648	-0.009740764266691227	0.0005441574546147949	0.0005514871413272946	0.01437276724354152	0.010156207291322035	0.054242902524046226	0.0003064852366680437	-0.040418928892673935	-0.002437061091148777	-1.04
192	-0.04679519276966914	0.0006852933802266713	0.012571729840011368	-0.0055237394347474045	-0.02743827992837286	0.005425399932504821	0.03418485266097001	-0.01068337520351479	0.0005914036488563306	0.00038613195151116316	0.014345532369333646	0.010695040523688684	0.05346815505177921	0.001957173561338803	-0.0409282009425978	-0.003042084929869562	-1.036
193	-0.04682469613398664	0.0007782100099355091	0.012521521559012032	-0.005025579238313665	-0.02750956092690776	0.004874222512852253	0.03444293610785448	-0.011455565784135532	0.0006116655374760613	0.0002054079960905824	0.014250782296319082	0.010843808939568576	0.05362194284343951	0.003641547524616335	-0.0411145911759129	-0.0039622122912669165	-1.032
194	-0.04669758881515405	0.0001911514411114595	0.012856224871490346	-0.00482529615648135	-0.027141387847230844	0.004252574010105934	0.03415710086340249	-0.011861895405967573	0.0004949588804543079	-2.366459943093662e-05	0.014244135684069527	0.01163862287398215	0.05364399929062489	0.004993206738728153	-0.041557442887850474	-0.004464859067122298	-1.028
195	-0.04620009539610395	0.0005733711661330089	0.01302005687316781	-0.004773424359439218	-0.0264550765041771	0.004838960504053674	0.03373651830974017	-0.012397590467992894	0.0005505874810734578	-5.057439522352417e-05	0.01441034420729937	0.012454545432848548	0.05257937294624578	0.003723484448157747	-0.04164170772253341	-0.004468932571107276	-1.024
196	-0.04594712352818441	0.000844364008619587	0.013207333739686054	-0.005206523612694726	-0.025184553340724704	0.0058020660490915275	0.03328366934425021	-0.01197922700681891	0.0005244921154479404	-2.672107087339433e-05	0.014079030808661519	0.012229460941500412	0.05139766704883538	0.002334341474265789	-0.0413605162481157	-0.004097921464277477	-1.02
197	-0.04627049160574419	0.0006965803680382943	0.012984452208259422	-0.005272725604525219	-0.024037312995897203	0.00554021020061125	0.03313138831727617	-0.011321758266165438	0.0004350129125548127	-2.928209769042826e-05	0.013744325190788753	0.011751382244756142	0.051314707101502266	0.0027179457963728794	-0.04130208115103866	-0.004182512939835	-1.016
198	-0.046446288536469066	0.0002054255039727758	0.012850053516546353	-0.004937341846152849	-0.023215537186207457	0.004810464099517393	0.033367478782080406	-0.01136569215136514	0.0003722446155669327	4.602495842147196e-05	0.013770038686131515	0.011018468726021111	0.0507089750909684	0.003012213043554617	-0.04140696514651348	-0.0028897222631611165	-1.012
199	-0.04574735796507527	0.001185254722943542	0.012839539037495863	-0.004373739341078743	-0.023027681375730122	0.0029649052516507106	0.032930147684785104	-0.012178066820544748	0.0002945139996743791	0.00010805336051487197	0.013634898033769733	0.010079201866119134	0.0504492044587999	0.003410489970100938	-0.04137326378582571	-0.0012962595732890023	-1.008
200	-0.04503474180665959	0.0014862437478609346	0.012833210743553498	-0.004235422974618414	-0.022939447121582933	0.0014775468167818372	0.03230869208606807	-0.01195024843333634	0.00038800477288485557	-0.00012029990047120182	0.013343515402159561	0.009678554895606855	0.05082605440957109	0.003850808422275606	-0.04172528846596929	-0.0002873428012578694	-1.004
201	-0.04474740030919197	0.0017017949816862652	0.01235708046870073	-0.0037874620901082933	-0.02332840814357301	0.0004070614641657811	0.03252929389113253	-0.011440640312644494	0.00046233843267452345	-0.00022510348347629366	0.013426015069692203	0.007947018259329796	0.05074682212856093	0.004311865285772834	-0.04144574152481447	0.0009853057476393499	-1.0
202	-0.04420531926932807	0.0024532340787577064	0.012357024872551406	-0.0032985047434881346	-0.023853012616475128	-0.0011606382692706417	0.032693580234679796	-0.010078244407395244	0.00047593710971184183	-0.0004119584835486458	0.01305033660183818	0.007051420250853566	0.05035417365389675	0.0020435263745523357	-0.040872720809441467	0.003301004825795571	-0.996
203	-0.043425425737359476	0.0027113063702982063	0.012198407725080556	-0.002943049433722958	-0.024113251143284473	-0.0013961809662250818	0.03249973084533173	-0.007346288831428544	0.000396281581847212	-0.0004903390709486775	0.012681784656688165	0.0064153189851938654	0.05045326319473171	-0.0008752380968666592	-0.040690791057972846	0.0038243109001314807	-0.992
204	-0.04313661502856588	0.0026847804891096897	0.011619648382714495	-0.00230723967403018	-0.024353768717453327	-0.0015662956358242282	0.031965801639853485	-0.005413729521267959	0.0003028805975734024	-0.0003425295784946311	0.01291246874005238	0.005595503099681105	0.05018648382387202	-0.0025634309854200565	-0.03949689952271948	0.00381278151847298	-0.988
205	-0.04293618457071757	0.0022803647582475828	0.011182419738411824	-0.0029177145838762005	-0.024788574738163857	-0.0012760042650924023	0.03116850421286385	-0.005785919702519427	0.0003323694211793803	-0.00015118431988890023	0.012819555464818895	0.005527898931811387	0.049934771525258895	-0.002896953576869506	-0.037712860921359115	0.005119352229753595	-0.984
206	-0.042854862173687426	0.001462605228351485	0.010894890082953497	-0.003928963116207643	-0.02497732241183222	-0.0007715588503575607	0.031458482715414335	-0.007052199474148338	0.00038043299816418525	-0.00015226720185524472	0.012272651441058532	0.006280351544909099	0.04941590223851597	-0.0022422421037272752	-0.036590174802517535	0.006304113678216035	-0.98
207	-0.04229162665429667	0.0012266710038019695	0.011225874272767495	-0.003992571720624219	-0.024747914686073475	-0.0012959930931567317	0.030950155238783066	-0.00811616411810537	0.00037182370275900796	-4.444131332073175e-05	0.01195257348786171	0.007679505523866888	0.04844480529049186	-0.0018947015546727144	-0.03590569059713279	0.0063375354473162735	-0.976
208	-0.041611161384548616	0.0012098148838893615	0.011245593738959815	-0.0040782755867031124	-0.024727064855949794	-0.001797896679953987	0.030511556253656445	-0.008051197761121537	0.00033907502508797905	7.821576870658483e-05	0.011528210361754854	0.008695014134851414	0.04821101425145492	-0.002757797239700563	-0.0354972234795709	0.0066019622084124985	-0.972
209	-0.04111709286930684	0.0019846914630900978	0.011404725566229882	-0.005020338143182928	-0.024636732417009494	-0.0022805526233985645	0.030370058766958488	-0.007642570679638311	0.00027078455844472296	0.00011859740621143708	0.011028427450873816	0.008908026754331921	0.047395159537928576	-0.0030809335774842407	-0.03471533073188173	0.006912918814582176	-0.968
210	-0.04123226600614658	0.002018643940509113	0.011970874809338956	-0.006236512139115162	-0.02437032446916801	-0.001970791660858849	0.030373139896618252	-0.006864199181831703	0.0002289972733236681	0.0002464055924901831	0.010648678425014265	0.008033977876268802	0.04651978818802854	-0.003529033363097872	-0.034138888119629916	0.008201348544911346	-0.964
211	-0.04119581756034369	0.0011571394988274721	0.012096384659650109	-0.006616053816409213	-0.024048366146375195	-0.0018406259739752108	0.030615624612798216	-0.00558986173567315	0.00013150025605368422	0.00042269508343096456	0.01041992131662601	0.006667730408798642	0.04548038330291948	-0.005196160052856972	-0.03349963039807063	0.010894976265700266	-0.96
212	-0.04128097692972302	0.0009780493863442942	0.012106545593982535	-0.005773154374862769	-0.023973988873731186	-0.0008550797904596282	0.030419889917140744	-0.004797251834412633	0.0001947304793363711	0.00026876456195149966	0.010366657520403227	0.006255923996755421	0.045192743288793816	-0.0073024657834863315	-0.033025601158872375	0.011125053849511292	-0.956
213	-0.04163699439695801	0.0023777259723024064	0.011675796671941985	-0.005239642505781289	-0.024513589138103458	0.00021789262880925675	0.030020693771157448	-0.004984214456007758	0.00024125030592883818	0.0002765623068482775	0.010913293845173939	0.006195326574218708	0.04541328730278233	-0.009757152595904825	-0.03211373853608311	0.01081334199327152	-0.952
214	-0.041544408746361054	0.004563451466308914	0.011122226282973121	-0.004802821797406916	-0.025551511557933556	0.00022616790858099754	0.029191519362094333	-0.0049880728423137045	0.00029708176096826804	0.00034565185177673583	0.011473850079175991	0.005691004788412668	0.0459064138127374	-0.012365851745515946	-0.03089517094306801	0.01123031007264446	-0.948
215	-0.04205727023931413	0.006802003656330135	0.010709058684885966	-0.004066318704026071	-0.025991792181639894	0.0003849519131222789	0.028086955303797255	-0.005952776730370945	0.00031568321795973585	0.000400136840937378	0.012044792026989947	0.0048920244530370515	0.046720559692534	-0.014242188215240204	-0.02982798639441716	0.01168200682812709	-0.944
216	-0.04266506670143313	0.007798016976648114	0.01067551542880124	-0.0039592225879594815	-0.025785225722925968	0.001489453829369518	0.02680982844210514	-0.00675393699745019	0.0004412776584172912	0.00021533949367023194	0.012395346614364491	0.0041590866662459414	0.04736529052056125	-0.014964782896905381	-0.029236966453814878	0.011915885305015122	-0.94
217	-0.04262351242491558	0.007920010986784303	0.010915902123822707	-0.00438177769394585	-0.025395354514518135	0.0027973855202282774	0.026478592097908007	-0.006969294254451896	0.0004176264718860097	0.0003910159935892244	0.01230965022080074	0.003908296545895456	0.04786111071463822	-0.015992906836578523	-0.02996401464328672	0.012227108712707964	-0.936
218	-0.042096079552788254	0.007089170112238639	0.010901585940796302	-0.0052095202787997355	-0.02581334641442528	0.0027494530051156534	0.026492210661905498	-0.007284902263285053	0.000345939298862519	0.00045996461497740227	0.01201626936614235	0.004782622082681932	0.047863566622876615	-0.015731256605141734	-0.029710145927326865	0.013044308811997222	-0.932
219	-0.041103842444623534	0.0055409014666343995	0.01112165331687379	-0.004682296575044841	-0.02645618838582857	0.002112579090256565	0.02654188147882614	-0.008719490213325635	0.00029317194021821416	0.00045837377563972246	0.011204694576821177	0.005005725174106251	0.047757319311183793	-0.013813171871253476	-0.029358689688779287	0.013997218637133223	-0.928
220	-0.039615746877766124	0.004825966359665465	0.011293311309000518	-0.004060883808113903	-0.02706944021744009	0.0014660845694143099	0.0269320093412164	-0.0098664492181545	0.000216640878472553	0.0006235955668745225	0.010503091579021698	0.005404072051056821	0.04757478905847296	-0.012447718095373188	-0.02983465506523149	0.013955172748998088	-0.924
221	-0.038354374319506834	0.004233211090520588	0.010832819412209121	-0.004111669099851726	-0.027479910954159185	0.0011700476784411253	0.027360492229800127	-0.00990894668768627	0.0001394206330591422	0.00046777889961359056	0.01004954367233808	0.005993666961862622	0.047127208200459264	-0.011937851695337749	-0.0296751989366223	0.013993602384657675	-0.92
222	-0.03794067663254653	0.0040254712868601425	0.010118276585206826	-0.0042290236297167685	-0.026979637074909836	0.0008424453362672821	0.02746138514668573	-0.009188161436209688	0.00011106091448197112	0.00037548636166555754	0.009954471303598103	0.006594063921438191	0.04612544390656983	-0.011978595887495887	-0.028850323864994518	0.013458153657273611	-0.916
223	-0.037551078949183164	0.003764779069348597	0.009700706933120576	-0.004465526222950535	-0.026315278872977008	0.0009642516313858225	0.026699437185707272	-0.007019082738793213	9.446231683771027e-05	0.00027529327501756674	0.009946776728295356	0.0070093469156195685	0.045213220992979336	-0.012435860374911211	-0.02778824622418213	0.011806638473515887	-0.912
224	-0.0369977504390636	0.003971856015847841	0.009578487583068047	-0.0048551256732831125	-0.025450423295814904	0.0015649097433041656	0.026042810660093167	-0.005112248361235351	6.686970545577084e-05	2.724035094559799e-07	0.009774932393253291	0.007989380429443808	0.04403238927440571	-0.012728730962584131	-0.02704731592248349	0.009069526452477373	-0.908
225	-0.036528025836994236	0.004911645989538536	0.009552364321855343	-0.005124670240908925	-0.02466404369232998	0.002006919659100766	0.026410098256922525	-0.004122502007628302	1.683611270430456e-06	-6.122430174549687e-06	0.00992853610086546	0.007620653525227391	0.04297190413477622	-0.013155782139739308	-0.027672516809313194	0.007769697552246494	-0.904
226	-0.036496715713101896	0.005992085036677115	0.009581511327011747	-0.004887422455997632	-0.0238838454237019	0.0015345224399562582	0.027045574088342923	-0.0057669957137017605	-6.330047830359765e-06	4.589624692199139e-05	0.009894225707423352	0.006580909844798813	0.04231107461502561	-0.01122357064158435	-0.02844549452740131	0.0076244154922370366	-0.9
227	-0.03622815417000835	0.006483008351549885	0.00952566176326755	-0.0035633923496659605	-0.02327235556163279	0.0014005240874893439	0.02780995885096791	-0.007390696907507285	-3.2817113060757114e-05	-2.6332676747926166e-05	0.00960267823063439	0.005808957580326709	0.041948376536333	-0.01005196731327304	-0.02935334848703561	0.007239738708636302	-0.896
228	-0.036045256053394	0.006316253626013487	0.009263590534277125	-0.0031015450685077223	-0.022640976081952636	0.0022713067420934274	0.028373883473478335	-0.008009022141873127	1.536142052707229e-05	0.00018423976644396965	0.008997787160212505	0.005848653568324341	0.041480824784079266	-0.010038345874607526	-0.029445215327595867	0.006428298801571645	-0.892
229	-0.03627693604066341	0.006172662280282736	0.008830937625525588	-0.003179376256059339	-0.021951739480089317	0.0034332423475555906	0.028046489860514615	-0.009352339831478498	0.00013196952878591868	0.0003668180933496021	0.00890982273089094	0.006223350949328035	0.041817536235369865	-0.009299663147089389	-0.029508080359635442	0.005535145113940851	-0.888
230	-0.036928149472161956	0.005993270124771533	0.008268253101543952	-0.0029125138852889834	-0.021309451678317538	0.003637046363081902	0.02705209726488692	-0.010299344939872836	0.0002289741386416693	0.0003037417118116926	0.00924789611895913	0.006614628593210603	0.042082655344399506	-0.00792288636444758	-0.028642275004443336	0.004485898113205701	-0.884
231	-0.03701351058519055	0.006315498353556177	0.007696294482439963	-0.003235338253539959	-0.021065157401380204	0.004060592570848907	0.026413700605675352	-0.010460277760995087	0.00020371870486312444	0.00019426399373570626	0.009509049930357494	0.006201565769091586	0.04191186233318278	-0.006082907161134069	-0.027655958270002508	0.002906442115628133	-0.88
232	-0.03664350659538766	0.006928733377590421	0.00750185871568903	-0.003074830013495679	-0.020876744755466112	0.0039060906754869694	0.025859592776513157	-0.010793306755452828	0.00020428602261353718	0.00025895471322925895	0.009765194969941271	0.005379478894346262	0.04109693507647249	-0.0048968716773957624	-0.026907616220822703	0.002191590276277482	-0.876
233	-0.036765436681139255	0.0073708409004439625	0.007322929847132395	-0.003662826547670743	-0.02032894444043038	0.0031739289867279926	0.025873305561633905	-0.00967605287559041	0.00013671255409534414	0.00022972374171990117	0.009841617415877727	0.00452530439013859	0.04051423507671647	-0.0049784236215304626	-0.026594419266067867	0.002917344592284345	-0.872
234	-0.03691529782269033	0.007208653235202314	0.007658222293498117	-0.003756038839224847	-0.01970017859864626	0.001590024388609521	0.02514617835490467	-0.008206134275142801	0.000179047096903554	0.0003582896402462381	0.009445059443029796	0.0036768876793896576	0.03964534117457148	-0.005085507372057794	-0.025458372088148936	0.004113665166661947	-0.868
235	-0.03687627282862676	0.007631868442557133	0.007910369585206528	-0.003385752901358264	-0.018782281440777523	-0.0008457080323799565	0.024569053222488327	-0.006969469095938258	0.00018929343717708066	0.0005063717221661577	0.008402225445238463	0.0018453340138976288	0.038879846383293344	-0.0049590760462426015	-0.02429223364620127	0.006076271809288213	-0.864
236	-0.03623868451484215	0.008312904658087221	0.00798124252512097	-0.0030562580579072685	-0.01803881326407145	-0.0015156424834661013	0.024072213785589963	-0.006042000500499248	0.00015331079662049278	0.0006287655046980864	0.006874693428073415	0.0003463819385982308	0.0390998118090495	-0.006094568335980397	-0.023903774646904664	0.007320257147764461	-0.86
237	-0.03507304883115789	0.008327580354104365	0.008218961413570007	-0.002349031729069991	-0.017808770783122527	-0.0012479662222126145	0.02346174270492621	-0.006488278146070477	7.166693019500724e-05	0.00039919063216790207	0.005874802392938549	-0.00042446054309015855	0.03884399927726012	-0.007028284671669209	-0.02358935323450009	0.008711090404625524	-0.856
238	-0.03455372738209044	0.007463981898406641	0.008212216248440329	-0.002770195805897045	-0.018221126098808587	-0.001028028958776307	0.022917164098471256	-0.005873500736383259	0.00012108231422830508	0.00042671460091344733	0.005760618789241553	-0.0015292909250882582	0.03845259727264248	-0.00696853780221922	-0.022688825235551446	0.010178697683049293	-0.852
239	-0.03414781657735587	0.006554389419605559	0.008377708017046069	-0.0027414913664907275	-0.018438637858514472	-0.001288561370042362	0.022890758280634707	-0.005917107830180357	0.000112274007370996	0.0003545359002990772	0.0053742385281718465	-0.001379727659406225	0.03797324700849196	-0.005558088284700665	-0.022141771266052133	0.009875891271007135	-0.848
240	-0.03367024447099194	0.005749314137898649	0.008362036054118373	-0.0022353949260868187	-0.018354639353075602	-0.002157955868071661	0.02333541395085208	-0.005672359311908938	0.00014730907832704378	0.00041757475369220254	0.004665949398454133	-0.0011786823685773352	0.037479180477618584	-0.004147871912143335	-0.02196500504176653	0.009125215429872206	-0.844
241	-0.0330972969602126	0.003518778309675947	0.008497678321845113	-0.002004514483286008	-0.018561681378928007	-0.0017326279370466495	0.023105525339502286	-0.005617123050156071	0.00011481134987507445	0.0003564256974615712	0.004458181639948093	-0.0006184551736495053	0.037396545268720466	-0.003277433152748475	-0.021913763601813338	0.009274789358658634	-0.84
242	-0.03260885609136811	0.0016046418689858043	0.008382637445434356	-0.0024819578575747342	-0.018284103716882473	-0.0010496554523223979	0.02274424554077447	-0.007019797216627145	6.00076877040138e-05	0.00044879927719854927	0.005000180230567293	0.0004467107299537547	0.037235200932901516	-0.003178668687770928	-0.022529312148229542	0.011129766905352839	-0.836
243	-0.03205802399944741	0.00162161243936856	0.00803801907121181	-0.0025434620387980666	-0.017760847596033375	-0.000434410984344754	0.022828902010347017	-0.007299588721532549	1.6494578751531537e-05	0.000501004222119002	0.005427871505833539	9.973349824936328e-05	0.03697103383847351	-0.0021002065871467464	-0.023463449430358788	0.010055157980958376	-0.832
244	-0.032004991464471846	0.0028975710737726254	0.007719062118258256	-0.002692663832978509	-0.016858691057047945	-6.972279950339918e-05	0.023390712168877906	-0.006945144720790778	-2.0766594163064517e-05	0.00037481111091510415	0.005582096032666865	0.0003543662172289714	0.03651534336432627	-0.0010791963928839955	-0.024322764822052933	0.007059819247356913	-0.828
245	-0.0318648896136235	0.0038412400187244717	0.0073758890255900275	-0.0023716262267310167	-0.016747148115089528	0.0002561948421146282	0.024296461643423833	-0.006998642752860484	3.987288118073941e-05	0.00025256582341333443	0.005499037737958256	0.0011655826442170231	0.036678597085040496	-0.0009325615519627942	-0.025277820760750747	0.004687086887494812	-0.824
246	-0.03157941633015489	0.0032368224986209703	0.006980972809475426	-0.002088752259944193	-0.01731922630522278	0.0011968824455819058	0.02478435621939432	-0.007340406627045827	0.00011773789704296728	0.00011530186843466538	0.00609151153104672	0.0013778479766830996	0.036922590554648416	-0.0003658323620372491	-0.025998526322529657	0.0037679759162479553	-0.82
247	-0.031617957449411815	0.0026392982802311235	0.006794578645866584	-0.0015349168615635636	-0.017282724655797523	0.0033700216216402366	0.02467759830024761	-0.0076271564605748824	0.00018433972394103467	4.226856086085343e-05	0.006634946449761457	0.0013153708472532792	0.03700543674331219	-0.0013784856088587356	-0.026396217845269857	0.0030734391642544883	-0.816
248	-0.03168822636608233	0.0023987892351076128	0.006678614469844584	-0.0017162818379494957	-0.016903714582259567	0.004873979498895183	0.024184351834971824	-0.008242199278912	0.00019108786669503816	3.2124475235883896e-05	0.0066587488444280335	0.0022211819505893373	0.037429091011481085	-0.0021214930153111043	-0.026549953129865612	0.0024537387234969685	-0.812
249	-0.03159472284750776	0.00032316136093820573	0.006865815905558509	-0.0016507764527197983	-0.01622404252113544	0.006818234452278629	0.023988043943111662	-0.008253275965379656	0.00018762063813027526	-3.194558838903899e-05	0.006902110594399068	0.0022360601224446467	0.036836875695677916	-0.003370554217067039	-0.026961701261699174	0.00382893581545662	-0.808
250	-0.031467083538715857	-0.0012353994310409693	0.0067976919876869815	-0.0019049724532621735	-0.015311370669665253	0.008435602438962127	0.024540103457634778	-0.007448193219541529	0.00019682540636497135	-6.52705539803562e-05	0.0070297166047386984	0.0018097592943298129	0.03486876734604834	-0.005351076561231863	-0.026654650617627024	0.005659390324628048	-0.804
251	-0.031623972170579835	-0.0017293701076472401	0.006759639746048232	-0.0016663705218200116	-0.015093575867276492	0.009208456516654478	0.02519397523990978	-0.007679582781774098	0.0001838208881826037	-0.0001303582975754762	0.006882214484002703	0.0013612410281023356	0.03379581629360075	-0.00587062093357429	-0.02609791839505628	0.00640644467460352	-0.8
252	-0.03256640961367967	-0.0010500274643458264	0.006823560193376093	-0.002850814891054807	-0.01479434689566548	0.008935434908461295	0.025169816795513136	-0.008037966544538196	0.00014270232640154314	-4.2421899372278636e-05	0.00678646249916781	0.0018437313061327736	0.03368635226689168	-0.004149891897130913	-0.025248137566914373	0.005251796311766893	-0.796
253	-0.033113161665142915	-0.0005483328190985523	0.007062508163165153	-0.0036662287807867648	-0.014221227022115953	0.008307036825759848	0.024432523323452606	-0.007753413554439754	0.0001645416698485095	-2.679608590059486e-05	0.006302794977887835	0.0024731525724708725	0.03410163014445375	-0.0015632404788980371	-0.024729609680161337	0.002677662325438925	-0.792
254	-0.033238036081091195	-0.0007242136376028568	0.0070755811532868815	-0.004454498039412515	-0.013721966808432837	0.008110902010592802	0.024313578063490576	-0.0075512799237547916	0.00010054983605242068	-0.00010083250813250802	0.006098526321077288	0.0028424520017147096	0.03326316888717229	-0.00036447651013655265	-0.023891401437989224	0.0021417865266110305	-0.788
255	-0.03368122086202883	-0.0017725709628705405	0.007316181585305211	-0.005027692411633298	-0.0128720929011794	0.008210919247123012	0.023988933393192788	-0.007528700092927211	1.794898069457659e-05	-0.00025067749106496174	0.0057705072589078425	0.003472791263820367	0.0322875006906263	0.00028588341868595376	-0.02282775804612119	0.0025098868339518783	-0.784
256	-0.03365415241712441	-0.002770739638099577	0.00688176465960189	-0.005806185725549455	-0.012310481091329978	0.008464902185457436	0.023326808982618776	-0.0069052354987805195	0.00016634861255911587	-0.00011995258549300135	0.006359866386000831	0.0044075013052808	0.031453899755119925	0.0007976414518169575	-0.022224054887500053	0.0018319083580658362	-0.78
257	-0.033688911952611554	-0.00319725744870208	0.006856328783782757	-0.005740783112420269	-0.012268163937935865	0.008681317446498804	0.02307681160520773	-0.0075877036454852186	0.00022160877483923356	-5.2915246248525874e-05	0.006674717473191038	0.005397371768087009	0.03121992197667014	0.00036696995403198837	-0.02209231272355386	0.0020328399640438173	-0.776
258	-0.03343866218936849	-0.003225472307087556	0.0065788605479951264	-0.00523734229303367	-0.012163989801871949	0.008206726890882617	0.023347414929175317	-0.007818615274291858	0.00026578800318225615	-6.909932486933283e-05	0.006460984187809084	0.0068048930271804794	0.030974787201837155	-0.0006410169737288167	-0.022025182917112345	0.001879765997595461	-0.772
259	-0.03277381031719362	-0.0025317024250449257	0.006327259428048415	-0.005150067543005671	-0.012244018424068862	0.00801296711245567	0.023392260993362984	-0.007090914693795576	0.000297631710910117	-0.00011031156384777974	0.0064018662036403485	0.00635503663117364	0.03051170350122372	0.00022175562468614235	-0.021912893057038224	0.00019307643609034692	-0.768
260	-0.03226722932810436	-0.002177125918190165	0.005822216750749403	-0.004126705205705644	-0.012371229080208344	0.006893787022033989	0.023141191276799093	-0.007472571065651467	0.0002788923576290205	-0.0003866809658128907	0.006467327888874493	0.0059306337900919175	0.030392063420277678	0.0013966433400194578	-0.021463233187818547	-0.0001581411393710131	-0.764
261	-0.031165303679153676	-0.002353201203214258	0.0054611002944801625	-0.0032925171171106857	-0.012451327999332759	0.00666708781736231	0.022471419642440732	-0.00834840966755188	0.00024159771246414288	-0.0004907772016224723	0.00653247831011114	0.005377922906617424	0.030110565632258234	0.0018137427526576343	-0.021200529794750227	0.0005259911463664922	-0.76
262	-0.02987020815119442	-0.0018777149186134977	0.005406347851678625	-0.003403982721906261	-0.012388110022691832	0.005626144743531278	0.021658278385364594	-0.007891063083736768	0.00024010287461089072	-0.0005905933369683196	0.006559337852880565	0.0051089900193859224	0.029853466476418605	0.0017800771050331876	-0.021459215170347993	0.0011479816350812308	-0.756
263	-0.028998420098157018	-0.00226026069194272	0.005291775894300366	-0.003762170323736189	-0.0117089919419035	0.003410781894768283	0.02135111387660394	-0.008655779279831735	0.00014873875722082772	-0.0005381499975450569	0.006308537476819327	0.005569637284051943	0.029959554535525856	0.0026145079265192874	-0.022352308604236638	0.0035212728979811623	-0.752
264	-0.028901617392644664	-0.0015818240677941135	0.00495683494346689	-0.0038870060880058796	-0.010921036755119476	0.002387305711308132	0.02147950842440414	-0.0107127584233654	0.00013159512355073827	-0.000555682789783746	0.006305429498794028	0.006542456237699147	0.02955443095878701	0.0025882175849926106	-0.02260514469602299	0.005119131322658244	-0.748
265	-0.02891595938570376	-0.0005501259066506216	0.004629440770390773	-0.004203687654745593	-0.010685743681168813	0.0010844094415633798	0.02126710256657174	-0.010843175606351625	8.683793141430924e-05	-0.0005020004619647132	0.006396739892465671	0.006478530082108551	0.029563033581573955	0.0011882763764665726	-0.02234145185261328	0.007247613559059365	-0.744
266	-0.028610363902128833	0.0004091347993509455	0.004498328201254526	-0.003880666044554044	-0.01095776825543586	-5.43675388679e-05	0.020585326841519393	-0.010196334709859752	0.00013036710593174622	-0.00048567829406087626	0.006163780702878943	0.004625392310770469	0.029862332275511824	0.0010981734733813528	-0.021672002999515647	0.008384185694990783	-0.74
267	-0.028669159109378565	0.0015859323148915963	0.004917431432901925	-0.0034733511672767206	-0.010931532619590878	-0.0017635139182616201	0.020022028519737087	-0.010028836543875411	0.00010700497353559755	-0.00044763132780594	0.005530168421127955	0.003343473329708315	0.02972155463670465	0.001029543243057181	-0.020697496045747988	0.009654223757155397	-0.736
268	-0.02885896966618479	0.0019103362893175095	0.005217520036941812	-0.003729694635877887	-0.010851721160081925	-0.0017824610271378108	0.020110066327949577	-0.009342925755191953	8.652261961915611e-05	-0.000500980425697506	0.004962070917970391	0.00296572200158022	0.029854625157212124	0.0010232717720829202	-0.02052011427950036	0.009356571519206852	-0.732
269	-0.02822817421814061	0.0008081815349394359	0.005469326262176501	-0.00412554853452857	-0.010667565273789315	-0.0013960035799623154	0.019924686110705282	-0.007532091248124481	3.0805244520516235e-05	-0.0004894004278879003	0.00486131853826759	0.00236561430653757	0.029440602389007895	0.0006122211145696706	-0.020830999049974316	0.009656866197648866	-0.728
270	-0.027775269016367194	-0.0009935474330277035	0.005739845818196125	-0.004403462830100598	-0.01033679023953429	-0.0011727864913152488	0.019102663271955173	-0.005785595390318289	8.867693313043471e-05	-0.0006238633819896152	0.005240532000411552	0.002349478392288936	0.029065265935113976	-0.0002236445071410599	-0.021124924522469477	0.010753261720458297	-0.724
271	-0.027785833393571727	-0.0010050435135268419	0.005727486965789665	-0.005149195512081957	-0.010092448010126022	-0.0009538086434459996	0.01821676410213786	-0.006771066057648266	2.4885982329882995e-05	-0.0005651284393263785	0.005763524282264058	0.0029784394645812123	0.029084129720882996	-0.0002555041740253082	-0.020938509607863108	0.011621146625852936	-0.72
272	-0.027847874173075014	-0.0006042998143422681	0.0058289986330263025	-0.0057040056967581	-0.010191029249071561	-0.0002559158828722005	0.01819267040858113	-0.006249816429422129	-0.00013135520963864086	-0.0004611191472303823	0.005899667940808475	0.0028112388458510587	0.02934341297867705	-0.00013475629980377272	-0.02109449155967457	0.010498513812561665	-0.716
273	-0.028116188287258946	-0.0007494028564085571	0.005526344963030687	-0.005857423124262898	-0.010827407361523635	0.0007177431465527737	0.018638271754546992	-0.006044450389448109	-0.00019503094297179118	-0.0003352371945320689	0.0059448805196514985	0.0027501379432747315	0.029671091522760238	-0.00037421673538412525	-0.020641962334251942	0.009792689196185705	-0.712
274	-0.028317206066592937	-0.00031595051941428996	0.005508631107132044	-0.006263880243056913	-0.01047277668158708	0.0014638616437198863	0.018541076541280302	-0.0050008371644998965	-0.00016780739490719133	-0.00032359469267168674	0.005938137694805909	0.001968208379234078	0.02922889143675509	-0.0007774865904326845	-0.020258946555019898	0.009149518601101768	-0.708
275	-0.028285606943287196	0.0003166547753040072	0.005840091998311285	-0.006122830108608906	-0.009897087549088458	0.0017472815032282506	0.01857231590943854	-0.004169500008418327	-5.4434563332394696e-05	-0.0003043344212641393	0.005857258839449516	0.0003158521909289915	0.027633028954321646	-0.00025599136164931955	-0.01966556666979648	0.008372707282335155	-0.704
276	-0.028021576791369903	0.002236182695881429	0.006198864243952939	-0.003999470255614345	-0.009166094916934231	0.002193941333930658	0.0186699519857407	-0.004085752128497286	-2.7573682857386245e-05	-0.000483487263636126	0.005445665644104985	-0.0013269918957313275	0.026640833892594182	0.00022322116297201957	-0.01974007022892431	0.005142195897572395	-0.7
277	-0.027898995155068062	0.0038470142864719756	0.005915704564822827	-0.003017697034524326	-0.008964517967920181	0.003096939308056123	0.018518971378495085	-0.0033528040922527346	-1.0617616162613638e-05	-0.0006344533016088537	0.00544171669054072	-0.0019339862326798027	0.0266045743284135	6.7365332692189556e-06	-0.01960683624977315	0.0018880907619047817	-0.696
278	-0.027689084077025475	0.004129681732517516	0.005653346815472811	-0.002828933402074763	-0.009495868851676924	0.004130345084255633	0.0177861309886222	-0.0027499253141544545	-5.7235565008342274e-05	-0.0006430946666134597	0.005354269593252874	-0.0012134853720745407	0.027333579864467633	-0.0011256633553629611	-0.01888513891338772	0.00020091491985741198	-0.692
279	-0.028041662283577677	0.0036589632608990596	0.0053949061979956265	-0.0035140117319025707	-0.009138817566346168	0.004270886151285332	0.017172161288511515	-0.0020816745100384155	-3.4483827554813374e-05	-0.000512298289836034	0.00508368983742126	-0.00041516024792017997	0.027873370820396867	-0.0019782415902232222	-0.018309164357017176	0.0004713767590773508	-0.688
280	-0.028889814436552027	0.0028674880518448813	0.005102891652665088	-0.00296824353827377	-0.008081735019695417	0.004731944411586883	0.01693554212981479	-0.0031785324330631855	-2.724039778752429e-05	-0.0005242340310603826	0.005099766448512641	0.00016648491145552363	0.028041817384805358	-0.002002202944381861	-0.01818122779630075	0.0008071352201394445	-0.684
281	-0.02912496791890512	0.0027616145969125705	0.004985602907626856	-0.002459865955370667	-0.007932380834358183	0.005816792727723773	0.016706859461726994	-0.005217386167352009	1.610873888148375e-06	-0.0005888470053490366	0.005064473321859615	0.000502587311113538	0.02819177909593972	-0.0030133541226155837	-0.017892976787763974	0.0020982981726887446	-0.68
282	-0.029418596962481683	0.00302344707906565	0.00496139873595525	-0.0022469030496997363	-0.008108612316861804	0.006555045866535363	0.016435049106304906	-0.007301135038375842	1.7031552680837226e-05	-0.0004384495042935414	0.00524228615095315	0.0013970414780962166	0.028223566177386403	-0.004950006750036379	-0.017352122278881943	0.0038607995210122705	-0.676
283	-0.02936812894460963	0.004110794351369223	0.004810961202393428	-0.0026456856225320624	-0.007831780195070349	0.0074040494850951075	0.01677865249925705	-0.007724285267998799	1.1674183401210306e-05	-0.0003601002460967148	0.005288449716239126	0.0033048162767531576	0.027997020047623614	-0.007987529062563104	-0.01768684830926012	0.0037977800340799196	-0.672
284	-0.02877040602283803	0.00610694483636515	0.004207906014460035	-0.003416153334126016	-0.008024655775514866	0.006807013626207949	0.017035743584797768	-0.007866824316434783	9.375520867446022e-05	-0.0004831659171394038	0.005526002317454005	0.004335627147354599	0.027662578695307895	-0.009153222000665592	-0.017730924225828032	0.0035696194922856055	-0.668
285	-0.02773117070216256	0.007776611596143131	0.004222798628529733	-0.0032100665861383025	-0.008112989502985389	0.006279081655395875	0.016731852850992074	-0.00674295369990101	1.4752612951916908e-05	-0.000450243457791103	0.00528065016530168	0.003334286812679177	0.027489751599913487	-0.010139077490253457	-0.017895645666999856	0.0030522009424830375	-0.664
286	-0.026727677546728876	0.00753915944173292	0.004074567722034552	-0.002813709694920621	-0.008712495949726767	0.006032799071937881	0.016416066632642244	-0.004483761724778633	2.3082683234839277e-06	-0.0004584271741759085	0.004568610754715579	0.002622734860101195	0.02811121695458943	-0.01025985735040402	-0.0177325967647698	0.0017209029060988334	-0.66
287	-0.026095777051174426	0.007138402575469729	0.004125864196659377	-0.00261869685419689	-0.00894611264770382	0.005845127404763744	0.0159982324981652	-0.004076582386065367	-0.00012940852349515997	-0.00031534968095328777	0.003645277534251311	0.0024080649550581347	0.029213237610837307	-0.008804497389089262	-0.01781131348296137	0.00032337103528589295	-0.656
288	-0.025962249962292162	0.006550791658564491	0.004293080382853899	-0.00272447769435607	-0.008426613888641396	0.005934846241905662	0.015185535775687257	-0.004146366027015324	-0.00020697807838642904	-6.77531245670499e-05	0.003197044307441879	0.0022495868194641047	0.029964477585363643	-0.00785664175461971	-0.01804429587550826	-4.014610702559934e-05	-0.652
289	-0.02548695994746413	0.0064727989758147425	0.004136305583931573	-0.0019036129976311754	-0.008196423695191494	0.007730140888447309	0.015510797787327259	-0.004440079666700737	-0.0002059648775272217	-8.961971532119605e-05	0.0026105260410607158	0.0019000225941932002	0.029965576813846203	-0.008905936935916545	-0.018333857987730975	-0.0008638734014935656	-0.648
290	-0.025382500070828113	0.007601223253681827	0.004082517178090404	-0.001863631646088494	-0.008218430611921186	0.009239701491288636	0.016173657887470303	-0.005525314884810474	-0.00026026430772882144	-6.737469805935236e-05	0.0024626655561881387	0.002223910228878843	0.02949499255727696	-0.009708138068605108	-0.01835263825833959	-0.0020005358103817902	-0.644
291	-0.024975562665089275	0.009178958532341967	0.003917004250824949	-0.0021905979033545356	-0.008569105928870693	0.00795285136301308	0.01719484627640946	-0.006606756378873476	-0.00018536145155384124	-0.00010088420136449652	0.002613472201017656	0.0035952158124863205	0.028796798240805943	-0.009920150302453542	-0.018792090986897367	-0.0020087978216453617	-0.64
292	-0.02442145366738792	0.00941987422105433	0.0038364605942620036	-0.0022401863567391646	-0.008743807224006766	0.005751356782587168	0.01746994835894539	-0.009290091757752082	9.15894547580699e-06	9.193333624230883e-05	0.002793898701213267	0.005931277612934101	0.027909771042085932	-0.009346366499244257	-0.018853976813933988	-0.0004179573594247617	-0.636
293	-0.02436089220024047	0.008826588012951057	0.004048468380386025	-0.002174968957217534	-0.008695020281643312	0.004442191616527373	0.016847691989606266	-0.010636508221882595	-3.097825067566785e-05	-6.789558008637146e-06	0.003165235281002492	0.0068366763878963425	0.02740413148667797	-0.008992835074734834	-0.018378636264697882	0.001605485335114115	-0.632
294	-0.02436570208726239	0.008427341758071406	0.004347760830530521	-0.0027706762621738682	-0.008575218122955352	0.004118694269823664	0.016232342409057517	-0.010822767383272336	-6.77976858370869e-05	8.84193846289168e-05	0.0035130760154164064	0.006419111277325024	0.027252270682832008	-0.008221909399947373	-0.018336732017302883	0.0026616257035519332	-0.628
295	-0.024478142084203076	0.008062206775795965	0.004255785532537227	-0.0036028887088232243	-0.008580082806805146	0.004488037505166185	0.01654143708533347	-0.01072607745282485	-0.0002146557585985165	0.00024368726532192594	0.003911495101810619	0.006161146249871128	0.027206646468686733	-0.0073026375499098	-0.01864248336916693	0.002576365611007104	-0.624
296	-0.0242288326099862	0.007423775794121518	0.004159353074915642	-0.0027657646998013857	-0.008548211746347836	0.004143998262797001	0.016525425066676175	-0.010390231219511924	-0.0002965561300760546	0.00024098965765781985	0.004084966135844596	0.005279283516460471	0.02725711082782813	-0.005554147037502314	-0.018953254653523283	0.0015219355995476878	-0.62
297	-0.023398072582392987	0.006860697572081867	0.004163373560126186	-0.002824140263899885	-0.008494957084656522	0.0036437731311081785	0.016254943308090117	-0.010437931115008278	-0.0004183231558056262	0.000298991758891378	0.004101225086057975	0.004935792268261223	0.026850218288298366	-0.003823021569176254	-0.019058407511087175	0.001245677877055567	-0.616
298	-0.023048344240888516	0.006693467676310256	0.004017697412172555	-0.0033791383108254442	-0.008039428147081928	0.002331093578621759	0.01605791250182354	-0.008350655491502115	-0.00042122714392559837	0.00033945906336435333	0.004024939285073368	0.004422685531648042	0.02614064139789165	-0.0018256693532565267	-0.018732190957361075	-0.00033140265553509947	-0.612
299	-0.02293853537181254	0.005642544230004902	0.004037310078076292	-0.004633551510905114	-0.007557655984345229	0.0024752206174995677	0.01570581277210875	-0.0049806041276378235	-0.00037212369544259276	0.00045084389849702416	0.004009847834457367	0.00433525240456146	0.026007505725253333	-0.0012732728066003306	-0.018892161219407604	-0.0021165931443485504	-0.608
300	-0.02313637426537416	0.005192863306737922	0.0038285013100684204	-0.005306088664521126	-0.007192763848985614	0.002465320275612506	0.0154502516602419	-0.0038940603482284196	-0.000328058086808033	0.00041018476791765033	0.004256469692615022	0.004376124030238552	0.026539315910335592	-0.0008882332420345326	-0.019417342414936402	-0.002456270442952056	-0.604
301	-0.02339395969893048	0.0048142597001248144	0.0033038529108625346	-0.005014938642849068	-0.00700588359308862	0.002358314328120721	0.015381261260933388	-0.004373785306911379	-0.00017394301298123495	0.00027374386453376864	0.004775674235181644	0.005081316335268311	0.026661981096773063	-0.0009755873955881768	-0.019548983329857827	-0.0022634835514722803	-0.6
302	-0.022704513815866523	0.004954824332775223	0.0032906484002419916	-0.005367863652359659	-0.006856535510251031	0.0029986951316608545	0.014859050639477914	-0.00515703316739984	-0.00014294114300167588	0.0003952448130149982	0.005129688228295131	0.005907139413794825	0.026320662002006386	-0.0007503605316290475	-0.019896058762259864	-0.003080806665837365	-0.596
303	-0.021280334283364448	0.005693646270317122	0.0026722308276656732	-0.004800499759306724	-0.006555514228803851	0.002397750027653346	0.015217062371593785	-0.005878238521506369	-8.093038846935285e-05	0.0005762177801214958	0.005356793776963933	0.005149832336207626	0.02544318447614306	-0.0009822385767310135	-0.02077249262226495	-0.002256629764962265	-0.592
304	-0.02044158928581169	0.006910485767743258	0.002221225314235523	-0.004468381723966111	-0.006062320849766404	0.0017336235590300814	0.015370518206078949	-0.0074927976711449355	-1.0821515211999549e-05	0.0006760709454985469	0.005101650738835232	0.004522710491383142	0.024643718367759138	8.628033627947323e-05	-0.020822380890525884	-0.0020681516100348636	-0.588
305	-0.019970054508237568	0.007724218988153979	0.0018305833934819816	-0.004369424239207834	-0.005892436090032718	0.0019867099315765283	0.015630352478343327	-0.00934736714314855	6.480627581131608e-05	0.0007193185077554847	0.0045209189010132055	0.004011467244595676	0.024391869139752012	0.0012467681266884216	-0.02057603958284445	-0.002071851377547219	-0.584
306	-0.01944692885037149	0.008984148146744728	0.0016287336839295766	-0.0035048104027899448	-0.0063224822980583375	0.002491163291323887	0.015615762588283153	-0.009553930541410096	-6.082185730398143e-05	0.0006049364909592148	0.0038517213590053847	0.0026878748044918774	0.024450340315938103	0.0004155035155069477	-0.019716324750725288	-0.0022250453117631307	-0.58
307	-0.019190018615101244	0.010416762674035702	0.0018368838103904252	-0.0025498423009342047	-0.006379447281505269	0.0018063307856293438	0.015123401186449158	-0.010366255040493991	-0.00015577164121636247	0.0005220459161201592	0.003257507814265576	0.0026831715492125546	0.024900847523137638	-0.001119388869082227	-0.019393402937352446	-0.0014929845063106646	-0.576
308	-0.01922585465807539	0.010178951860956308	0.002223294282304167	-0.0024396252209102566	-0.005989692645456697	0.0008263045389457833	0.013847934432411273	-0.010377915308415874	-0.00015385857145664038	0.00036322709128497116	0.002442179141885054	0.002768974365651701	0.02565634306333514	-0.0023705537944689204	-0.018800344870846534	0.000950476414999814	-0.572
309	-0.019336072199908374	0.010396034157755259	0.002324574856593869	-0.002480145357471423	-0.005283414945205606	0.0006283082232263161	0.012782841696752699	-0.009076785453691272	-0.00012224248080705275	0.00029566085616776526	0.0019122337986495306	0.001036842153601182	0.025627897279299733	-0.0025970649317562603	-0.01790581794149275	0.0016969901783090774	-0.568
310	-0.019402101663275346	0.011421550994824291	0.002232610789807661	-0.002452220602783428	-0.004536424023118035	8.907817666070758e-05	0.01253365763509326	-0.008265785640083413	-6.729174349215566e-05	0.00034793859350520115	0.0015652477665323685	-0.0008317498706652171	0.024677562605685342	-0.0021744927653928967	-0.017003261363944477	0.0017655209542703854	-0.564
311	-0.019564482302423386	0.011133430829572565	0.00267829346377703	-0.002165189497224952	-0.003981209740703945	0.0003008561956001489	0.012050771015360697	-0.008699658092160362	6.046480460996602e-05	4.423849209304305e-05	0.0009472937471073429	-0.001917672927542525	0.024192035772118623	-0.00023423478858358975	-0.016383166765302062	0.0014380694031747103	-0.56
312	-0.019949984441318642	0.009371552320884343	0.0029780946399113007	-0.0022280910771486076	-0.0031417197606064015	0.001928535814090992	0.011377566034657888	-0.010157106284327403	6.043834585546623e-05	-3.378424629569249e-05	0.0006461727894980106	-0.0010623674489127109	0.02425560681772885	0.0005579014871316566	-0.016226174491767734	0.0015231991479207002	-0.556
313	-0.02008270172117655	0.007277294827080056	0.0031139804948850528	-0.002258054536277692	-0.0025097714418323633	0.001889356562831334	0.012172819567862788	-0.011099476027418304	6.611974828223462e-06	-1.9960319836667993e-06	0.00012051242708524263	-0.0002995675236938794	0.023390588533289135	0.0016281073067958406	-0.01621204016213959	0.0027641753285364236	-0.552
314	-0.01941091183373108	0.006642966187448318	0.0028120581741833896	-0.0022787803201398974	-0.0022101161095370607	0.0017844166306573445	0.013063673356633727	-0.011129117814780279	-1.84364158499364e-05	1.0088858167348926e-06	-0.00045785925923544964	0.00010430563361240263	0.022547751750193874	0.0023395932591258415	-0.016326160017051936	0.0024354478497829314	-0.548
315	-0.018762671988807402	0.006150040226612627	0.002633165938913893	-0.0022790207026434093	-0.0019267971540923045	0.0009563562569558513	0.013206027832417847	-0.010611664209935597	4.9424978212547355e-05	0.00010047734369487095	-0.0007346066905174405	0.0008864288699208284	0.022207583052580887	0.002328218159896165	-0.016672125872700214	0.002369004160833336	-0.544
316	-0.019041333430596587	0.006874254393824587	0.002460545287062923	-0.0020154654864149206	-0.0015605214198280055	0.00011096551980401817	0.012521649148658134	-0.008416413287281021	9.040123894603711e-06	-5.801208586661094e-05	-0.00042605980602669245	0.0012315658984981628	0.02194577975017419	0.0013973883438821778	-0.01590909971097272	0.0007755564116551207	-0.54
317	-0.019791011823646468	0.007865921973145961	0.002446589208094907	-0.0012736234786242932	-0.0012203242456029007	-0.0006524800476343596	0.012286570474117648	-0.006928883742549636	8.855363347716033e-06	-0.0002560396913248655	-0.0003644552212476738	0.00104241456393708	0.021570097030696782	0.0007316716282137381	-0.014936320871978753	-0.0006291415019568192	-0.536
318	-0.020439787295137776	0.007506465249871939	0.0024232214484354317	-0.0004999527821317167	-0.0012970429572779513	-0.00039389417905911833	0.011831692953121895	-0.007325032228669509	-2.9675515342118435e-05	-0.00011601217650719337	-0.00020099105898485647	0.0013278927621844117	0.021589483707656686	-0.0002408631860134438	-0.013876901081164251	-0.0003587634961302907	-0.532
319	-0.02073625960432599	0.006864392548984362	0.0026124542150906508	0.0002326900418247551	-0.0014268475388866694	-0.00016868001194599936	0.011911480802596859	-0.008475880590450883	-0.00016853289061805274	0.00018203566786735077	-0.0003208574137809709	0.0009469583360845692	0.02118497345539685	-0.0016695658388862934	-0.01305641103640427	0.0019878895132266245	-0.528
320	-0.02052938702377576	0.0074507460286759395	0.0026057412790980996	0.0002982650711356121	-0.0019567191452129168	0.0003534872883368292	0.012667693623944334	-0.008725505926189855	-0.0002276806055542501	0.0003078813614480375	-0.00030991389014164213	1.951105406080558e-05	0.020458025368484355	-0.003378570932855589	-0.012707759476019837	0.003574025235825307	-0.524
321	-0.020674224355734308	0.009376981716898582	0.00255932171165349	-1.245726115092023e-06	-0.0024531981658062	0.0005958463445255393	0.013732933357087617	-0.008322050246040375	-0.00025094385576907496	0.0004853155582478093	0.0002022725808147783	-0.0001983591786030043	0.020176764862499308	-0.005465515553020306	-0.013292926241386773	0.003428866469362061	-0.52
322	-0.02088612174830698	0.011129330026171978	0.00254994555054211	-0.0005951145462395666	-0.002876832432834047	0.000414430231091072	0.014363815755005267	-0.007671121728104282	-0.00020742989859423664	0.0004409368497052431	0.0007503431298196881	-0.00028611401038676184	0.020181429595858356	-0.006270771388721763	-0.013875149901166842	0.0027382640717766274	-0.516
323	-0.020854045091443923	0.0111792049261198	0.002445587673610884	-0.0008169002579065365	-0.0034361241942784996	0.0011780123666837354	0.014804421534292053	-0.0077055464618135516	-0.00015227089501693148	0.0003263288037187179	0.0011569294246681918	0.0002135458372520922	0.019834272925958997	-0.006832962650815278	-0.013798771405023509	0.002358157387946121	-0.512
324	-0.020514178475973817	0.010335108345344148	0.0026738195074986607	-0.0004848242987450907	-0.004405993655965421	0.001676229642824178	0.014720660646156437	-0.007545284506558855	-0.00012412953527791583	0.00031038646127751137	0.0015743630880278071	0.00038581843754312544	0.01885526942062659	-0.007452569066895622	-0.012779810837971358	0.0026749750708400235	-0.508
325	-0.019919688178969778	0.00968569864214323	0.002970191701774949	0.000283667314210698	-0.005295722187063456	0.002604488176537634	0.013984204214252787	-0.007186995074473553	-9.374966757774712e-05	0.0001552027183912026	0.00217805994915745	0.0007450925083694639	0.018523555423643707	-0.008146487613517134	-0.012346851403923892	0.0017591731063429223	-0.504
326	-0.019144954742085978	0.008578958521592371	0.0029209042471122527	0.0012099145894951242	-0.0058031822463789325	0.0021034443753436653	0.01348108281320723	-0.006269932921073092	-4.081735708089375e-05	4.6789740258539216e-05	0.0022087464686510704	0.0007631746190731585	0.018510332076400408	-0.00794910691945308	-0.0121321113840639	0.0014165976468660637	-0.5
327	-0.018723495998323833	0.006885246948797095	0.0026886343179079782	0.0005304917397733879	-0.0053634772226249655	0.0008554716507565285	0.013597234617714709	-0.0053417863923820655	3.2716584372704465e-05	0.0001816604808820243	0.0018629885625235014	0.0011175469545333088	0.017955291865828095	-0.007272033438355062	-0.01204989272783282	0.0029432418761859845	-0.496
328	-0.018879056357635714	0.0047595569125048	0.0027778831259029917	-0.00031490855453393047	-0.004377214377594042	-2.766324499417711e-05	0.013518711348121843	-0.005039002397925299	3.101757630768635e-05	0.00031026748781730356	0.0015764844915209587	0.0006973404774147558	0.017288142327710258	-0.005600640461156856	-0.011935968267286559	0.005114889710117926	-0.492
329	-0.018727667402794388	0.003598589331318046	0.0027685949085927176	-0.00108269868836978	-0.0035273981710980235	-0.00028859798883926245	0.013597213664792966	-0.004448895341274424	8.688780438623864e-06	0.00048416244888416124	0.001108245077354179	0.00027261938482765	0.016422854429385368	-0.004526598320324132	-0.011650531211687964	0.005891259143238895	-0.488
330	-0.019039058827116585	0.004031539809935876	0.002536513111740718	-0.0016434596740799695	-0.0029951122301386823	-8.496221799051459e-05	0.014102913917413987	-0.004288554166044718	8.767332245604475e-05	0.0006122861625039793	0.0006233616841554962	0.00035439790192583675	0.015935483055528443	-0.003968308191281531	-0.011251774157575261	0.004886900197058583	-0.484
331	-0.019619988291076508	0.004447439287146619	0.0025692705508723076	-0.0022727403808465198	-0.0020721238730028314	-8.828000963950105e-05	0.013797186532088071	-0.004349924452401336	0.00018466897743208297	0.0007640386851571271	0.00016008011211388258	0.0004549869613039853	0.016557557448637638	-0.0030067839033318363	-0.0115766514181852	0.00395110373436381	-0.48
332	-0.01965727441299494	0.0049166990921713566	0.002657834443542206	-0.0030590148356895662	-0.001033952421597876	-1.2079377547618078e-05	0.012893550937456689	-0.004458258147414164	0.00024783304629800816	0.0006418259406371982	-0.0002607296248566288	0.001168611324471369	0.01727434346394728	-0.0015798542403315675	-0.012121605369648434	0.00228190977613049	-0.476
333	-0.019856705574197105	0.005623881794233993	0.002433304462800467	-0.0031739827948948675	-0.0005805301815409037	0.0004039824776608152	0.012383995483917156	-0.0030952440999757968	0.00017171701885836848	0.0005094926534447694	-0.00034996203913094815	0.001242920494004827	0.018011748462124496	-0.0009779714420088065	-0.012213567650316373	-0.0006332392920045007	-0.472
334	-0.019515868288893713	0.005783537549713015	0.0020304610959925103	-0.00289658204583474	-0.0007635862653311227	0.0013828068596549348	0.011761156260197783	-0.0034815165024776693	9.519668543251801e-05	0.0005304924287362167	-2.7395724234865484e-05	0.0023188977871906784	0.019379541438821223	-0.0008265103118704218	-0.01295950519912405	-0.002911285899179681	-0.468
335	-0.019189525769394932	0.005530961436819242	0.0021268803807478406	-0.001694693479643837	-0.001094455129362324	0.0020675763668602416	0.011589148375882808	-0.0035665817274072222	-2.231337216710814e-05	0.0002643851956562306	-0.0004097817239926448	0.002114205610389908	0.02039055064818572	-5.4231470930375496e-05	-0.01339050335310801	-0.004761782647620134	-0.464
336	-0.01945941418374477	0.005400941051081629	0.0021150608432184467	-0.00021485910405458404	-0.0013015649115298456	0.0020843974938965517	0.012062106089754242	-0.004814557098930814	3.202303195624053e-05	0.00035610142040161966	-0.0009985982576403382	0.0014455006150986605	0.02120730407022147	0.002141214215986027	-0.013656916689627246	-0.006498899092106046	-0.46
337	-0.019454776193382713	0.005935916851040639	0.0018523457182799052	0.0004098784469168408	-0.0017320076197146791	0.0014269715186276425	0.012825568055076541	-0.005587189945922772	1.6053540096224983e-05	0.0004045987100505423	-0.0008857186247852656	0.0007555980660065465	0.02085537196161506	0.003996483793930506	-0.013476836893152589	-0.0074424175019093255	-0.456
338	-0.019572277143914858	0.006896190768276547	0.0016038682233327625	-4.188363090781909e-05	-0.001925527996005328	0.00011806616192369581	0.013328412876363013	-0.005075649583372588	4.105121475220933e-06	0.00047120265714602194	0.0002610535220690935	0.00022963776539437243	0.01972821821434176	0.005747782719830184	-0.013427852992818071	-0.008445507083622204	-0.452
339	-0.019680614839528526	0.007825689036575387	0.0014442865245101746	-0.0011856412870362195	-0.00185868049460637	-0.002203588648218151	0.013124615790196418	-0.0029800977353590047	6.597331554073926e-05	0.0005658656722220524	0.0012861396012460828	-0.00025363590691182005	0.019364006289437418	0.006278635641295702	-0.013745726241981457	-0.008147387036769283	-0.448
340	-0.018901795230480314	0.008975893815995943	0.0013959519350678386	-0.0012816883067597535	-0.0016002418518063601	-0.0035342661332767346	0.012906600391778026	-0.002295543511634829	-4.1796985784617704e-05	0.00035488330834852234	0.001999847560907864	-0.00038080189763312457	0.0190573966993863	0.005184343804610734	-0.01481596231156131	-0.007122981445562665	-0.444
341	-0.018004772295494333	0.008060699425260272	0.001747023408914879	-0.001829684722888264	-0.001074698332666104	-0.0032915636484159277	0.01218174506621894	-0.0018704971268443229	-0.00012610768399951957	0.00020257061996371817	0.0018595534466001938	0.0006733915072689195	0.019121891023042882	0.005351700812832975	-0.015704634495813805	-0.007396776861765657	-0.44
342	-0.017311540607217388	0.006008293902414692	0.0019526145204334876	-0.00248133813826442	-0.0006346198566665861	-0.0025654267414286992	0.011492994254541412	-0.0006366780488530808	-0.00013874456083956175	0.0002137690013180334	0.0015759880076060071	0.0020373739481169186	0.018453160706657437	0.005547256348506499	-0.015389852391066244	-0.008223410535339395	-0.436
343	-0.01661115949343671	0.004373845898334935	0.002142779932482199	-0.0029296618307199126	-0.000352823009077688	-0.00189291561503606	0.010453329546269438	-0.0005043283589082443	-0.00016377142849689574	0.000278322063108298	0.0015352032296088284	0.0024219561835682767	0.018104796542424022	0.005995871563011018	-0.015108355541340828	-0.00784324957190463	-0.432
344	-0.016459371791078942	0.003827265101335985	0.002118946154177403	-0.003667103013772572	-0.000772953866180405	-0.0002854625412744595	0.01015139479497887	-0.0006310961840942995	-9.319087844607388e-05	0.0003485789065596319	0.0015390516890386615	0.002734286188690982	0.018246949404354403	0.00444552346627288	-0.014730825487850225	-0.0068721516047704195	-0.428
345	-0.01647415555131572	0.003004494251670449	0.0020358515041653167	-0.003842753298196628	-0.0014701807586528135	0.001240897102200775	0.010127803799990669	-0.0008563554374740089	-8.420054130101534e-05	0.00036037860717228176	0.0015036082360385655	0.002525745128345449	0.019011186230549374	0.0030205942292032377	-0.014649913123951717	-0.005553160978750967	-0.424
346	-0.01643578577536251	0.002295165200114503	0.0019204494252875015	-0.003735166790342354	-0.0018866372231949075	0.0020012479484414476	0.010360705473271897	-0.0009921204229416483	-0.00020378363707547318	0.0005025249639393912	0.0016992643174867468	0.0022939193814526847	0.01901328878434523	0.0022289555678039266	-0.014467501283787335	-0.004694686046406146	-0.42
347	-0.01677111223106146	0.0028877441640018675	0.0019999556161172127	-0.004148033756313141	-0.0018919786187524084	0.0012032840413144005	0.010637534546457059	0.00019764846859067096	-0.0003269528758202569	0.0006149508828912499	0.0017382911310578394	0.0025623834031466867	0.018337158108876834	0.0014722022722721217	-0.013722895680149502	-0.004890339614541493	-0.416
348	-0.01703359038117068	0.003793583898397043	0.00206099991887825	-0.005124666280483061	-0.0021064074614194715	0.0005653504192212533	0.010592047278349689	0.0001950751716862033	-0.0004341247606844158	0.0008698347264539895	0.0019690011876163033	0.0034072662611191393	0.017691053896528395	0.0004798885594564273	-0.012738979837439051	-0.004286493444657774	-0.412
349	-0.016805027832181567	0.004747028289040458	0.0021197614142184546	-0.0050487409443302185	-0.0022986779687755882	-0.00033009663807387346	0.010847830828465797	0.0004745713299550529	-0.0004578005936572453	0.0009568871460879518	0.0018053395711832452	0.0027396024736903394	0.016900729684281114	-0.0013024047452570159	-0.01211215516583492	-0.0023370072231204925	-0.408
350	-0.017051530333826802	0.0062535267338127126	0.002062347533972367	-0.004492357725906919	-0.00223264313555791	-0.0016128306346067812	0.011155847516065184	3.8096570851302476e-05	-0.0003879703792249198	0.0011582431317631548	0.0017752418353986033	0.0016545370693674501	0.016552091119676975	-0.0025861234119380107	-0.011873384219106987	-0.0005132525126755019	-0.404
351	-0.018003445278627968	0.0074496952559158875	0.0019237874191226738	-0.004315123405065228	-0.0016201035312584722	-0.001089762064781966	0.011084539861286184	-0.0015354314579475994	-0.00031169173540984024	0.00105342761208409	0.00215043888341902	0.0015425396301160283	0.016384433660376486	-0.0029456746738520515	-0.011607959394647663	-0.00025983115913971646	-0.4
352	-0.019051385521611914	0.008313561725946128	0.001920393490852424	-0.0040137542115915165	-0.0010535585051431073	-0.00034489064302775023	0.010823357574134706	-0.0034392960250894376	-0.00027948350769093776	0.0008866585075552034	0.0024345895299574885	0.0022471351708637163	0.016371056881253905	-0.0029416414699936534	-0.011164970065668061	-0.0008079329682087854	-0.396
353	-0.019373517107720513	0.008504238031106103	0.0016607123767460878	-0.00399694142229973	-0.0007183468135730667	-0.0009030727867187132	0.010873046634962812	-0.004101465089330786	-0.00022740222641266496	0.000913021044225884	0.002717409783722797	0.00227064409644955	0.01646431405671709	-0.002799087029382704	-0.011396216741738224	1.2502765377138143e-05	-0.392
354	-0.018761112653208335	0.008242691566897966	0.001445009368296472	-0.003996452770831284	0.00017079207181963088	-0.0014928124340496875	0.010595253191420595	-0.00462382711960049	-0.00024005110419785734	0.0009250430979303975	0.002372363077471182	0.002406593036940287	0.01694953942517786	-0.0020630820393851583	-0.012531793364018204	0.0005016863172674813	-0.388
355	-0.018103382437287256	0.007813109846234175	0.001018490949216013	-0.004235693935106938	0.000492128292106563	-0.0009724613288170651	0.010707394787457719	-0.0044357656595681895	-0.00024078836759387835	0.0012366581434867646	0.0022430112576141852	0.002555121257820347	0.017606425530735336	-0.002446905396848077	-0.013723280098352482	0.00038577718338745747	-0.384
356	-0.018125788861168342	0.007424192297111506	0.0005359355258661074	-0.0032577721530587835	0.0010661908143859114	-0.0005230311464067923	0.010873409495568814	-0.0046667141974233925	-0.00015412026159109177	0.0011867310768908397	0.002058899832100821	0.0015350920313649736	0.018355805403615658	-0.003783983713485032	-0.014610332112946451	0.0019853255845527795	-0.38
357	-0.017922438933236112	0.005856603544887096	-5.830450333006856e-05	-0.002285834611917186	0.0013695832908163625	0.0010654354697646582	0.010784462393257989	-0.005098372287732118	-6.335424677742855e-05	0.0010430161126732088	0.0014582296738812558	0.0008561240952528707	0.01920205837528685	-0.005576670372238846	-0.014770235900683696	0.0040395375915306215	-0.376
358	-0.017843369567203574	0.003291021443840984	-0.00014561887743140366	-0.0019324265322923184	0.0015000663509691565	0.0024435321443224078	0.010228125558569327	-0.005325660170475982	4.854983721064281e-06	0.0008073878427288996	0.0008334868383342332	0.000579801641903789	0.019823980966909703	-0.00437999154024928	-0.014401526085147361	0.004416174814184322	-0.372
359	-0.01797074070729691	0.0017844697838500546	0.00019186669926585302	-0.0021413027299188167	0.0019082634800693995	0.0028400674936104194	0.00956357155752144	-0.005377562553749484	2.3390208191513303e-05	0.0006568700799984959	0.00032754807458652943	0.0008979001325702032	0.019914961458636443	-0.0021458619465968163	-0.013958860740871312	0.003385259601063788	-0.368
360	-0.01794123626413504	0.0011994721388923018	0.000495131044797434	-0.0018765449033397335	0.0023666988718894855	0.003041058950979217	0.009070850663754876	-0.005736688155711344	4.33002811704636e-05	0.0005362771360849581	-0.000103344045894845	0.001589115005924634	0.01905119402283993	-0.0016651231002522936	-0.012982594406175368	0.00281227232155356	-0.364
361	-0.017010966166324026	0.0015912461185737716	0.0005429918862052662	-0.002061582449265873	0.0027804435623536854	0.0034919689355792424	0.009063483094960767	-0.006289072358893147	-1.0343549777676034e-05	0.0006190298389970355	-0.0005299111019839518	0.003575812770145054	0.017368415262601855	-0.001679806676889546	-0.012204113051761572	0.0006522435298613716	-0.36
362	-0.016436065435291407	0.001876038362904424	0.0006276402018069953	-0.0020808533746046404	0.00238181542654601	0.0032287732863244467	0.009335536878164635	-0.006976144926735968	3.109014112274417e-05	0.0005016976646072117	-0.0005696763117693387	0.004921111306980339	0.01595317140438446	-0.00043797642849386417	-0.011323512338226673	-0.0011328063796737782	-0.356
363	-0.01632102315638921	0.0026729314527838407	0.0009162234903625244	-0.0021321517011336456	0.0025177870906747386	0.002739290238936536	0.009468325318980357	-0.006016668350029717	4.612751300650748e-05	0.0005434033742337443	-0.0008186829768999009	0.004841278322845664	0.015197390519138453	0.0010491187662727756	-0.011006147911894745	-0.003797362621787854	-0.352
364	-0.01669006876838134	0.003005460889002791	0.0008472124161074716	-0.002376676532129824	0.0027049553001759923	0.0027271517089895833	0.009295932599749509	-0.005902674640995004	6.846512783303108e-05	0.0004292321218936019	-0.0008026574845215893	0.004817105107925232	0.01507371909984581	0.0017817496062840798	-0.010497558220644783	-0.00458150824542229	-0.348
365	-0.016866683755234174	0.002673747633942941	0.0003759474952608384	-0.0021908579824475023	0.0024154432616108404	0.002398114547852766	0.009169610734605435	-0.0054820217283317076	0.00011801129881137002	0.000275191584822836	-0.0007167709284414253	0.003740325917493738	0.015612593882781925	0.001622418449196506	-0.010108151934986601	-0.0031370778949616302	-0.344
366	-0.016205983194163262	0.00287860912435389	-4.90242589505955e-05	-0.001571341386032808	0.0011503060671094615	0.0012230483809542525	0.008733106313472782	-0.005901883800363584	0.0001269044334761143	0.0002883323636131923	-0.0004634358026439629	0.0030782776440868524	0.016323594710832293	0.002400066828537627	-0.009615468407275347	-0.002495269412659299	-0.34
367	-0.01550361616255123	0.0032147837912872277	0.00012262674257858215	-0.001481996187728408	0.00019544253614876762	0.00045787102114385565	0.008428352414836512	-0.0048117774613950625	0.00018903938107290758	0.0005093219704787233	-0.000106665333593338	0.0019270079940914599	0.015956343838145995	0.002298237393742912	-0.00928152335955433	-0.00221360934969392	-0.336
368	-0.01534323793462964	0.0027723568105973754	0.0007064908670731799	-0.0011749705972918655	0.00033660522730232585	-0.0006182875218789271	0.008819122632838508	-0.002952496910151705	9.26267282273107e-05	0.0006265639688618041	-0.00010205577342709319	0.0007897432332618971	0.014912132360884244	0.002329518760234829	-0.009421683866264866	-0.0018725882590585057	-0.332
369	-0.015336429961646381	0.002163216404907861	0.000638777591392269	-0.0011493193510213446	0.00022158687210579574	-0.0003178230190044654	0.009348489826398418	-0.002194912221363409	-2.506361086162337e-05	0.000485994335430213	0.000206079431054979	0.0006980393746386115	0.013743053851553912	0.0019505965221490104	-0.008796494163588995	-0.0017359518342522492	-0.328
370	-0.014600674545895375	0.0010099574777060753	0.00011083830158148301	-0.0021754716733928367	-0.0002029460775392739	0.00013723318089056604	0.009592292445906871	-0.0013659743996883183	-9.487735674234833e-05	0.0003637971881274496	0.0004701991346140529	0.00241769088972953	0.013218960570045634	4.520018329583946e-05	-0.008493792324670006	-0.0005325932291433987	-0.324
371	-0.013622143197772765	-0.0005757980382380041	-1.8468827098599218e-05	-0.002582473867593882	-0.0005547301776108449	0.0006155886720888445	0.009464624984195862	0.0001720861914151152	-0.00014901661705520627	0.0002531367951627667	0.00015500253183127607	0.0035104150675112048	0.013137470391480308	-0.0004826587591047621	-0.008412739117749651	-0.0010104565403716251	-0.32
372	-0.01310822700755864	-0.0016280724666180402	0.0002779255984066311	-0.0025246594314606583	-0.0004608738907520933	0.0004262454589819922	0.009423416655291053	-2.6553719206976e-05	-0.0002448371825633278	6.687284082017711e-05	-0.00038327111408568244	0.004223854350697252	0.012274698861605808	0.000272725497506406	-0.00777883184234363	-0.0009105728133129796	-0.316
373	-0.01266665632433676	-0.0021579147834028434	0.0003844134555364339	-0.0029906155807563144	-0.0005829188999860123	0.0003408772453500023	0.010034576124740985	0.00022351306245386223	-0.00022079680782146358	2.180981298213888e-05	-0.0011891755387575228	0.004278903083165134	0.011413711647620258	0.0001416854496216419	-0.007173153732243892	4.15818020642431e-05	-0.312
374	-0.012378718364788264	-0.0009772088715126626	0.0003960559648263474	-0.0029560050998115174	-0.00038068939836833075	0.00027943178624659617	0.010267915429594309	-0.0006439338349269528	-0.00016705542522694813	-1.769566241121621e-06	-0.0013481558736952062	0.0040039690495574515	0.011106589127389568	-0.0005685800139393331	-0.007495941637437133	0.0007639361833808467	-0.308
375	-0.012593448034363148	0.0011334546353141788	0.0004050565238014699	-0.0023098144886984653	-7.266883128813958e-05	0.00042808459093985306	0.010664349899455477	-0.002158742761178752	-6.911775266173605e-05	3.640506683178842e-05	-0.0014236513400992619	0.003759553156527799	0.010979760502508564	-0.001251984958244346	-0.007890280934365598	0.0002628845766233371	-0.304
376	-0.012624634587483204	0.0030312291322736277	0.0005361745065662155	-0.0013811309983997881	0.0005126644365975818	0.0012531392207477164	0.011649881969334705	-0.002801606934193841	-4.5170051156119444e-05	5.612810507071801e-05	-0.0019574120644239384	0.0028663017879484594	0.011096473029673185	-0.0013814279485944692	-0.00916797735564882	-0.0017427920302932978	-0.3
377	-0.012319555980900659	0.0036176969090522437	0.0003998134305639686	-0.0010576942917162237	0.0008319829509457251	0.0026291443808725205	0.012670729338476834	-0.003532856588589842	-5.0466316075545797e-05	0.00022460633211489537	-0.0022914204180429047	0.0022740538575894485	0.011573940478443338	-0.0017419550225562237	-0.010815023463043543	-0.002513155232576622	-0.296
378	-0.012120753139566625	0.003494732358185266	0.0002919881115664669	-0.0010525580668718645	0.0006312932293351414	0.002814647262258495	0.013458394012535346	-0.004071902800175872	-8.172622461523693e-05	0.00024320999693782535	-0.002073593535188732	0.002155900883913332	0.011714778387733403	-0.0017683303587938829	-0.011820380886512478	-0.0019158594905437209	-0.292
379	-0.012615740091892015	0.0018525491713987704	-4.204096566721264e-05	-0.0012954651290327098	0.0004137763808575543	0.0037135627994335082	0.01385104087424504	-0.0040175245087128875	-3.482835787418716e-05	0.00015634919844621423	-0.0015227038622081545	0.003143478725894784	0.011450248407669304	-0.002996187893860079	-0.011499752324011951	-0.0006569225026698869	-0.288
380	-0.012944643656627168	-0.0004926181829137712	-0.000606575578875352	-0.0020865612833200087	0.0006729811766553319	0.0044345296292578815	0.013442511760972286	-0.0035444584483712823	2.8991424359738065e-06	0.0001627332705507601	-0.0009523286232892881	0.004295828525615197	0.010862926045337968	-0.003317305446196033	-0.010477770297689534	0.00044769165915786073	-0.284
381	-0.012443443227900322	-0.00043756482142104803	-0.0009527111384205981	-0.0027853588445330016	0.0008982804688726265	0.00427994322166045	0.01307539029387672	-0.003100499581223024	2.658893558900796e-05	4.1849108251559394e-05	-0.0007479151507029716	0.004137169989342521	0.010175522798355773	-0.00233358579698548	-0.010031712845621576	9.788679210026314e-05	-0.28
382	-0.012714103376961317	0.0016401833626899132	-0.0013356953970737567	-0.003989880952384861	0.001079460656262497	0.004341006632192406	0.012550783019744993	-0.00322172510368203	0.0001050189889273234	0.00011005589301522263	-0.0002445954107235303	0.004753318952656018	0.010330821621742887	-0.002825843515055655	-0.00977169004072307	-0.000907275698933062	-0.276
383	-0.013004945510804913	0.004029677296727155	-0.001460985202600459	-0.004366847514852864	0.0008876500099613911	0.0032346008147761105	0.011138714196465633	-0.0036702776463829905	0.00023731739442892487	-2.6248936336005675e-05	0.00041454398665402505	0.00515679643864057	0.01063416036336249	-0.002917224152769629	-0.008846455277892493	-0.0015406369093193882	-0.272
384	-0.012509930864503338	0.005077392060587497	-0.0015137564285305771	-0.004299159717411875	0.00031290096527110704	0.0024005804385223393	0.010620508162828453	-0.0036127834631649192	0.00026932065480433345	5.414327233773205e-05	0.0005452638228500136	0.005814544266911868	0.010229726191923208	-0.003442373452516299	-0.007954032606290153	-0.002092504158891474	-0.268
385	-0.01160972530875302	0.00560611868230552	-0.0015125314297971125	-0.003477772281034343	-0.00027777577614202637	0.0015197827004463393	0.010172990952272552	-0.005661702735413087	6.047186702988873e-05	5.7378521992127425e-05	0.0009310938107354326	0.0063956341668609815	0.009853383634137621	-0.0029879619899295003	-0.007617907636809241	-0.0015516375635550228	-0.264
386	-0.011325637192130698	0.005029606291986826	-0.0014374772717827555	-0.0029496977904873577	-0.00045907602644150686	0.001541269348764565	0.009855836887438808	-0.008304086572167314	-8.968802079460025e-07	3.048839845898748e-05	0.0010020102344436355	0.006967667311269651	0.009729110706882718	-0.0013813532748275263	-0.007363870360621045	-0.0010340536359745756	-0.26
387	-0.011571355138970155	0.004753439178511939	-0.001207779897422423	-0.0030757811220178703	-4.989956896674888e-05	0.0017713844963589517	0.009776156945245472	-0.010086932188794057	1.8614716824202794e-06	-1.3222787844163622e-05	0.0011921997661146406	0.0076845357639387145	0.009252791401169509	-7.332553369480792e-05	-0.007393975146862955	-0.0010602580888812627	-0.256
388	-0.011672381115562205	0.004278740710900096	-0.0005993406850565335	-0.003243913841758127	0.00035420348517799976	0.0019322604854154555	0.009644219723209724	-0.011069257637822735	4.028140997707138e-06	-7.427883195751637e-05	0.0017305654611808406	0.008808761638517439	0.008468021731008385	0.00010397742013783609	-0.007929316777938896	-0.0008364497975834203	-0.252
389	-0.011446545442393435	0.004242076389558331	-0.00011166826753965687	-0.003664605237107621	0.0007290053337067298	0.0009714400328117848	0.009251811800526512	-0.011188660813617968	-5.4392900425287734e-05	-0.00017253454608696163	0.0024778461984965193	0.01023998346373677	0.007284893101127547	0.000461259743240659	-0.0081309498870238	-0.0009891190236034626	-0.248
390	-0.011398413072842256	0.004426805503532229	0.0004052027100606008	-0.004443803902111101	0.00045721106377626607	0.0004917253059868027	0.008588703452203767	-0.010350378029562474	-4.095711563457728e-05	-9.799243748582642e-05	0.0029873328863124615	0.011434292917281392	0.006645649083126672	0.00018567596130019673	-0.007644729091947509	-0.0017464858117020162	-0.244
391	-0.011747126980019439	0.005023921281882825	0.0007948216841056289	-0.00479031070992646	0.0002912558298927162	0.0009559689055699014	0.00847571597182708	-0.009841200001160354	-8.658671334798145e-05	-4.1674570927979055e-05	0.003309057158989671	0.01147241833043316	0.006528407635898004	-0.0008707793536194782	-0.007565544558859644	-0.0020085043218488878	-0.24
392	-0.012267633027664869	0.004940715658799557	0.0007504919896271852	-0.004289565165414791	-6.95978699341614e-05	0.0014101590379800824	0.008759556210660546	-0.00907684845165403	-8.062654997014886e-05	-0.00017086065782953236	0.003015962502052604	0.011497556571254446	0.006357770514586693	-0.0035866847220975932	-0.006465923895743655	-0.00082463273381379	-0.236
393	-0.012326516093146438	0.005292301410661353	0.0009409647481181177	-0.004101232503767259	0.00010390923853868502	0.0017629604279962435	0.008622848639799452	-0.008144475476815505	-0.0001468845656851274	-0.0002589407722629431	0.002083975922132826	0.011435892847488884	0.006089582266684314	-0.0056546612759772975	-0.005367880141309119	-0.0004320051035265277	-0.232
394	-0.01164643185459328	0.006496851047343681	0.0009060392569776488	-0.0030451898172291817	0.000985235188570473	0.0019402122461081128	0.00773320060710036	-0.00815012951594674	-0.00023172301276089984	-0.0002803845891379503	0.0012340097173410773	0.010436759160401536	0.0066524514283566785	-0.0060695184605495806	-0.005632781255506593	-0.0014287604850155614	-0.228
395	-0.010877432976548654	0.007421855484007	0.0007045515764953407	-0.002233251262244791	0.0017237133793641273	0.0020140690796091438	0.0074243258083535775	-0.008156947052907093	-0.0002505543088948156	-0.00030251601228394303	0.0001937364699850355	0.01015199357120792	0.007051540784042883	-0.005657484262270743	-0.005969880565726581	-0.0033378793582655632	-0.224
396	-0.010567680258514789	0.007352833356672966	0.0002456514081569321	-0.002068297553493255	0.001700553020230873	0.0001466816891349432	0.0071155993402670726	-0.007781697569644582	-0.0002779735774752864	-0.00016896842037540078	-0.00015122928608221468	0.010161393948215386	0.007014209947139789	-0.00464266371239315	-0.005079130811023573	-0.003099441540901333	-0.22
397	-0.009957579299408433	0.007194447268849589	-0.00011257711662152569	-0.0017567559938480542	0.0018108725372037709	-0.001842595165943926	0.0063421156800940945	-0.007485059693680361	-0.00032135098084157395	-8.719722890444516e-05	0.000212564853864141	0.00946603293450252	0.006480068706873048	-0.0035525081047356553	-0.004454114372593571	-0.0020365238605874005	-0.216
398	-0.009601663626568972	0.007601586493905092	4.647376886138054e-05	-0.0017780130638730043	0.0014048607977143795	-0.004142838464311789	0.005796733485047938	-0.007554074410155806	-0.0003321905735716532	-2.1552920619041652e-05	0.0002099419821641348	0.0081524194225714	0.006482679528231629	-0.0026290429990699646	-0.004006835531857711	0.0002713559714441363	-0.212
399	-0.010190316808532383	0.0082508591190852	-0.00017422439516529193	-0.002188668881242561	0.0011408385309817197	-0.004381578731825181	0.00564382439081698	-0.006751684653704494	-0.00022834950908349558	0.0002535760487990652	0.000440942926586959	0.007019960806711257	0.006830144874123177	-0.0028698633619136495	-0.0034628599542329617	0.0005672390048783575	-0.208
400	-0.010537768833507927	0.008889907681030358	-0.0004391598452519072	-0.0024054038767329913	0.0009501871770878536	-0.003394710441051316	0.005394438467948297	-0.006097714857435424	-0.00010920338658819453	0.00045296058011438337	0.0008873457537529605	0.006442151869390975	0.006937890834941848	-0.0025339714604090636	-0.0030837301394602925	-0.001453380357574916	-0.204
401	-0.010691868018770161	0.009556699230332432	-0.0004541315225656826	-0.0029342081734049503	0.0004524899247477811	-0.0007544854891082258	0.004910624262775441	-0.004961893403596281	-9.724365112692633e-05	0.00045950314033566555	0.0010068950999898728	0.006081728688217802	0.007748190340834074	-0.0030369645903142485	-0.002874956197721289	-0.004510539619607927	-0.2
402	-0.010618021722044952	0.010084895081517033	-0.0006112857799030671	-0.0029240663932771035	-0.0002869153663452855	0.0008234925920801266	0.004247274773499404	-0.004930754289933463	-4.7592630532427344e-05	0.0005480140708795258	0.000591192459495253	0.0060908802188822195	0.008952938282988687	-0.003935265525563697	-0.002227590139429144	-0.005857355909832903	-0.196
403	-0.010744738329700984	0.009047588376474153	-0.0005001688954166176	-0.0021012906407797227	-0.0007525882830575158	0.002768034014450025	0.003437673491327253	-0.006259489123492197	-0.00010205840856359577	0.000438793918733353	0.0006306457456568006	0.005926556753639007	0.009491788157113424	-0.003062050613801978	-0.0014605536284635764	-0.006858303146446002	-0.192
404	-0.010228341751813001	0.007780694108570711	-0.0006408763047146939	-0.001998590901827779	-0.001120499354096596	0.0037299991917954323	0.0033662349138959525	-0.007349341914714888	-0.00016378449953107407	0.0003651528855902193	0.0008569466482693121	0.006163127856074639	0.009346255401874969	-0.0009352491556522883	-0.0014159350824632258	-0.00785595172887555	-0.188
405	-0.009272043936486365	0.005785058890997527	-0.0009933679189852278	-0.001472460812064375	-0.0013104347401569772	0.0035547775118285395	0.003494131330318541	-0.007488721931507837	-0.00020882839368884675	7.998347195816326e-05	0.0008950133362294814	0.00623951724659463	0.00917056914358004	0.0005290830523517259	-0.0017750386827557758	-0.007327397508826819	-0.184
406	-0.008353674370484962	0.003929472168668936	-0.0007254057278776097	-0.0016301969666974807	-0.0011205581905423302	0.0034055535695685507	0.003988847881417472	-0.0082511475599378	-0.00019549027683259245	1.3109991933680891e-05	0.00040377350108154286	0.006089619869528197	0.009324298951735107	0.0016753945115946314	-0.003321791641146578	-0.005331965698397553	-0.18
407	-0.007450040103044433	0.003216300620257139	-0.0006312219318350127	-0.001165551356091107	-0.0004917377130865823	0.0028541248082680003	0.00487784656139521	-0.009258464957072249	-0.00024882120457508504	-6.541200523607824e-05	-4.506435504108533e-05	0.0060454201025174	0.008586836753466014	0.002555793192157558	-0.004597797943607788	-0.004282370693004715	-0.176
408	-0.006153657514956228	0.004218077543384724	-0.0006646833527256297	-0.00052052840795072	-0.0005588518230550228	0.0009095438885338238	0.005459674297554841	-0.00858222414863571	-0.00022911259406367186	0.0001257882964543178	-0.00039753753804380417	0.0050607003290016155	0.007882164316757473	0.003083962841952505	-0.005337996061418892	-0.0043954805004689426	-0.172
409	-0.005454278387701313	0.005393453862707209	-0.000480437715036661	-0.0003441290519629207	-0.0005225502574863518	-0.0006551634865090228	0.005835848775873596	-0.007569072772401898	-0.00016058810994489667	7.751684484687106e-05	-0.0006372766441969694	0.004332335062486578	0.0070045327480001375	0.0018970154392200763	-0.005585250542586592	-0.0032321165327781273	-0.168
410	-0.004922849787157337	0.00560768414622274	-0.0007162338441444474	-0.00049480189121796	-0.0006394053274583257	-0.0009555111861233544	0.0061536043872186755	-0.008066933227067093	-4.679488710103111e-05	-0.0001505557855593292	-0.0004808410545609333	0.00478586112004043	0.006254139080104475	0.0016374582643762922	-0.005601618648630121	-0.002463361735969117	-0.164
411	-0.004877700573536193	0.005332411695824745	-0.0005972558826100292	-0.000454662467401109	-0.001082189557192234	-0.0014941834571704352	0.006119593173035064	-0.009040518059710831	-5.733384406408521e-05	-0.00016288582559527813	-4.764332574294194e-05	0.004806026309360341	0.006411762560247273	0.003347306895693158	-0.005869232621655082	-0.0024336556116789703	-0.16
412	-0.004771026152500174	0.004564658760449158	-0.0008073197503627116	-0.0002662099708325518	-0.0016462592280088824	-0.001254669535988622	0.00618367714760214	-0.010761252013375043	-3.6609787125825525e-05	-9.246577459362294e-05	0.00026237148159234333	0.003908532561400394	0.007244572971813208	0.00639250037016437	-0.006429406645687006	-0.0025912547448910302	-0.156
413	-0.004213473470570499	0.00419092791933613	-0.0006834246659077488	0.00014284087191219813	-0.0019051070497761464	-0.0009563441114955021	0.005885759657595332	-0.012066594941815346	1.7504147068548793e-05	-2.118514082291524e-05	0.00045087550907924837	0.0027990671389190127	0.0073689458691705186	0.00864161283269932	-0.0069210798915111975	-0.002830484403621853	-0.152
414	-0.0038041969185775917	0.003769058952901114	-0.00041586711472065176	0.00017888974201039836	-0.002049831800870755	-0.0008800924338026534	0.005900226252043457	-0.013077344343257434	3.8960779820319856e-05	-0.00018161618832558226	-0.00013911286326183728	0.0021082346292430974	0.007604784150674163	0.010005949317314692	-0.007134962462971256	-0.0020232399473133333	-0.148
415	-0.004055938899853232	0.0024448711602074753	-0.0003663860923229779	-0.00029517688229805056	-0.001873328979083527	-0.0010555528176476323	0.005863025125494347	-0.01350514806839571	5.931035301919395e-05	-0.0003082845303511815	-0.0007862978482065471	0.0023049050782517886	0.008366090316647068	0.01078881972622961	-0.007206473900934799	-0.00047459386385876223	-0.144
416	-0.003869757306750288	0.0009156832762088744	-0.000590488589764679	-0.00022494544529499534	-0.0012258991320593603	-0.0007474448057259197	0.005578559172171074	-0.013509262478815549	0.0001387881160493787	-0.0003271935711965801	-0.0006893803928021912	0.0025153926418395676	0.008188428343644645	0.010826888697487614	-0.007530250251448039	0.00045072124873712406	-0.14
417	-0.003447155049066043	0.0007219470909564578	-0.0009720964508265774	0.00010305559043858375	-0.000516210380736206	-2.3672277702903397e-05	0.0058281413650740355	-0.014241011950567862	0.00021031305694814645	-0.0004875771305834677	-0.0005796107134513034	0.0019168871126659134	0.006937665295804579	0.010477059626265179	-0.007461047092252616	0.0014331515277109924	-0.136
418	-0.0037821072071506315	0.001404075965045516	-0.0010091130993392615	0.0005219504544471926	-0.0003473366376464627	-0.00014418142070640738	0.005364188073113958	-0.014491973588585422	0.0003343033274855143	-0.0005686638698806591	-0.0008181854408777103	0.0017095188884206078	0.00677883114726209	0.009835428131750505	-0.006520580352781077	0.0016336851387683637	-0.132
419	-0.00438521160801595	0.0016512646716109287	-0.0009435809569759682	0.00032707866640575573	0.0005066509453530777	0.0005245419898281807	0.005100330016943667	-0.013541275040217592	0.00034943628732258863	-0.0006068078989674238	-0.001069445870851155	0.00129544692853636	0.006766330116064108	0.009327880467660695	-0.006324509111938686	0.000921709907902473	-0.128
420	-0.004813068708509529	0.002337478228998831	-0.0007051682978431922	0.0006197692940649229	0.0015660402969121566	0.001984633041834196	0.00484617268530727	-0.011488319321019968	0.00026276891846283755	-0.0006656109245752759	-0.0009732793016135714	0.000622008562176478	0.006174801753231741	0.008079514861049828	-0.006358267394820313	-0.0015896338761247895	-0.124
421	-0.004681297391479254	0.0025493890744332746	-0.0006738210613926562	0.0013734435700632841	0.0019653580090815055	0.0037234204491608204	0.0050451923687295525	-0.009397742028393724	0.0001584919558277817	-0.0004938250518607077	-0.0005476893143627562	-0.0001758875671441357	0.005099413727232601	0.006681727632749036	-0.006365648412691636	-0.004360686529331784	-0.12
422	-0.003828418593319118	0.003038021663805547	-0.0008429861189851852	0.0020058594867553322	0.002021326081306731	0.005214286987502462	0.004722971143253469	-0.009009269797746175	6.292596969054344e-05	-0.00044881084668486383	0.0001792635166673875	0.00041066720514438995	0.004298376909958454	0.005440788597875474	-0.0066134589739252824	-0.006751703778757222	-0.116
423	-0.0031887407909635163	0.004045514288650539	-0.000749888687545282	0.0016924700586649507	0.001999174342848837	0.0061940806681009585	0.003942366261230776	-0.009419962057231047	8.069242053703826e-05	-0.00022963396676584628	0.00032947905027325207	0.0013823286916955163	0.0042825012156561156	0.00423310044528272	-0.006695583667962144	-0.00799805841426364	-0.112
424	-0.003432373180977565	0.005493421692284326	-0.0005628933740336275	0.0011246045791540112	0.0014691828824639423	0.007182204908852184	0.00316325121556838	-0.008595620627853157	9.121952778917893e-05	1.1582345467268614e-05	-4.7054950644130405e-05	0.0021503469937884517	0.005070963421327371	0.002848298460026889	-0.0057522956932959295	-0.010314998071184564	-0.108
425	-0.004012157463541356	0.0058159912871886335	-0.00044652163413072483	0.0003225796882576366	0.0012831712899467006	0.007198539429982014	0.002278843567507153	-0.008128741729481602	3.841338052687485e-05	0.00017906678367954636	-0.00035443281227961056	0.002554213133528997	0.005152262339215554	0.0029334606619464557	-0.003939578671426427	-0.010975269660401948	-0.104
426	-0.004417526848826516	0.006070529079029126	-0.0002802434802735853	-0.000460690185141663	0.0020768009258818406	0.006623447660637553	0.0013192684868794172	-0.007543894249358552	0.00010696899490161503	0.000734573079654027	-0.0007494811240242112	0.002643489262609066	0.004144384721680343	0.0028754493134419677	-0.0022001715828560992	-0.01104306446635957	-0.1
427	-0.00485523653521722	0.006733029963329647	-0.00046199368624650933	0.00023122575828834254	0.002852967091651987	0.006683813150350765	0.0006602590391747354	-0.008533771718324906	0.0001524002059777511	0.0008862804525924809	-0.0011495996976333305	0.002147071963930488	0.003461042821134332	0.0028592109554990757	-0.0006598394068880649	-0.01110702088092327	-0.096
428	-0.005296321457776098	0.0075370831406347035	-0.0007558498946587484	0.0007132428847137231	0.00363364610973906	0.0057937457323170745	0.00029814549387443103	-0.01056332721897397	0.00020535162726712316	0.0007946663544065052	-0.0015001952692230472	0.0033860956630944036	0.0030293779432436813	0.0025862280621137853	0.00038584551255396596	-0.010347894875186513	-0.092
429	-0.005446990580941494	0.007387916572934151	-0.0012034601123632749	0.0008119520421716489	0.004227564770832382	0.005900815331782404	0.0005912930324205612	-0.01183183490319023	0.00029567443750510886	0.0007550627651915383	-0.0015508249162215866	0.004338152848378269	0.0023660657124798066	0.003048196116068623	0.0007206776453377198	-0.010510421166139258	-0.088
430	-0.005442747667651586	0.00690643042092159	-0.0015439540197763717	0.0015326637825012687	0.004617218601959444	0.006324771948143777	0.0009931745322765708	-0.011651309003623805	0.00032639189745019634	0.0006145461417755135	-0.0016782501377578451	0.0050696731413652565	0.001998128420510961	0.0019054432933849489	0.000730038298410843	-0.010802380015918066	-0.084
431	-0.0055062986898911145	0.006071215275783777	-0.001284896543499857	0.0014892813191861834	0.004119020973833559	0.007819522660093642	0.0006993535677521576	-0.009450965626622303	0.0002581333099346049	0.00047666258221550393	-0.0016611213873798216	0.006255343202578086	0.0021318018760530825	-0.0015362425451294413	0.0012440067217625928	-0.011224976995595125	-0.08
432	-0.0049806170994119835	0.005719177532203442	-0.0007711671636233637	0.0013468747068853852	0.0033300041452638328	0.010094981960648041	0.00032768197924906825	-0.008563895916016398	0.0002571598991786728	0.00047000047941344014	-0.0014779736574770332	0.0069146055071879955	0.0015013290531694732	-0.003932210517077897	0.0018135828858939532	-0.012149693990920056	-0.076
433	-0.004284644936167143	0.004933873980654056	-8.58519587852208e-05	-6.144009692731118e-05	0.002027196441143588	0.011053122566456193	0.00030763658415403376	-0.007596760572769406	0.00010174973834974658	0.0005857900944540574	-0.0014076847000428195	0.007406549834418716	0.001016170831324692	-0.00472492021686772	0.002325428086674245	-0.01169637574638277	-0.072
434	-0.003419174148384773	0.004579456681549546	0.000207201895949494	-0.0005528979854837943	0.00024908807969431295	0.011238145891144578	0.0005276807854163046	-0.006948391309771148	-7.763571335925619e-06	0.0004776335988837398	-0.0015836087567931937	0.007735978142544335	0.001427615890717241	-0.00401694950494995	0.0025989597836254936	-0.012613135768418228	-0.068
435	-0.0026828731787105994	0.004085848148585482	0.00032066786382455275	-0.001563308719470472	-0.0008360601999482231	0.011698548396182385	0.0004355726083844683	-0.006096536405415488	-0.00011179187861726118	0.0005455577418817878	-0.0015053038150147774	0.008216754008971077	0.0013168997809407212	-0.0024154065797705954	0.0030628887893265682	-0.014571616724229748	-0.064
436	-0.0015933701470306125	0.0037174419593410924	0.00023168636323751794	-0.0021620523272915925	-0.0010429643494129942	0.011672738318201304	-2.7902652539448913e-05	-0.00591587354401363	-0.0001289263978384412	0.0006753281638092864	-0.0005817784464976496	0.008436310809968345	0.0002417200287085984	-0.001577227034633325	0.0029015353791085443	-0.014946826525847622	-0.06
437	-0.0009409600354924609	0.004024843404514468	0.0002834925168991747	-0.0020147411349360003	-0.000924737468918188	0.011013704189920826	-0.00016463996805306767	-0.005742998685771859	-0.00010492631183652403	0.0007145799834218833	-4.5241414399463755e-05	0.008226415651139615	-0.0008371075939776213	-0.0017467665216534148	0.002734120327937339	-0.014575197428335428	-0.056
438	-0.0002764456161835902	0.004421287686487899	0.0005189346412899538	-0.0021903396308367165	-0.0011235354289009297	0.010937571199997552	-0.00021752459861407321	-0.0060460963311547555	-0.00011463008031746853	0.000901060320176096	6.694041862750563e-05	0.008246973275230815	-0.0007822558298534071	-0.0025503637858350432	0.0019285163931010566	-0.013820252741931285	-0.052
439	0.0006045333961441053	0.0036822732328967113	0.00023560235649619526	-0.0022095997402537468	-0.0011007409272803775	0.009985077970298812	-0.0003246647097201378	-0.005983124831597693	-0.0001103363865532375	0.0007771519756991468	0.0004387234817651186	0.006728284817725125	-0.00026927419164798623	-0.0038801513349626584	0.0005261569584978411	-0.00920007244523065	-0.048
440	0.0021011126254273462	0.0034399584519504292	0.00029388496881571765	-0.0023063544615752967	-0.0011188225271080178	0.008781348512361082	-0.00087189276697141	-0.006504320751289675	-7.343192922748995e-05	0.0009126322230298941	0.00026830994371521903	0.005065437555572651	0.00010756591277349785	-0.004629817523280557	-0.0007067261376041609	-0.004859044623954597	-0.044
441	0.003514055244536123	0.0046656275708466125	0.0004955903470950977	-0.001876546345874204	-0.001456577606274009	0.007824978301469363	-0.0011322064110152023	-0.0074389760007940574	-2.792101325555245e-05	0.0009677357545603445	7.210259906968947e-05	0.004690872109581147	0.0002524466804022744	-0.004860216446860392	-0.0017174897377108262	-0.004073635266355069	-0.04
442	0.004718756017593238	0.007259327426261524	0.0009294626695554482	-0.001441272521397289	-0.0016105360064386865	0.006287252237986251	-0.0014043659970822252	-0.00788149554646713	-5.8034793094567044e-05	0.0010998448926771442	0.0002494413914294842	0.004146422926619766	0.0002332417443368772	-0.005460426613755861	-0.0030579649495860875	-0.004109813382707313	-0.036
443	0.005514911214400428	0.009136780874314994	0.0011639450897029894	-0.0006001710111087418	-0.001784399019684447	0.005118787778063126	-0.0010142185388193753	-0.009909646641782175	-0.0001362633356231747	0.001514460921593093	0.0002960217298779241	0.004252237395931235	-0.00048058291102147377	-0.005371225556134479	-0.0035594142256226155	-0.004241384232132963	-0.032
444	0.006108597567635743	0.008773817352547997	0.0012747557662344477	-0.0003880233705273055	-0.0019381591865410925	0.0045847141354909285	-0.0007082238065674612	-0.011228011471534946	-0.00017743009239955073	0.0017375409081979932	0.00012829723022833443	0.004450649659076864	-0.0014684998323243536	-0.0037353718794226414	-0.003219337515526207	-0.004295475769848625	-0.028
445	0.006459952344722489	0.007761784958083359	0.0011476254302608528	0.0006451363795466247	-0.0018922044134254126	0.004666656779299968	-0.000469988060900805	-0.012044240341947825	-0.0001805285482900629	0.001793704986085487	0.0001734583881202147	0.004018673280300289	-0.0021228147692898833	-0.0029170077374488625	-0.0031155002945527843	-0.004024868555579066	-0.024
446	0.005934108622796906	0.00832263722523291	0.0007762083928086241	0.0009667926478117699	-0.0021459166992583703	0.0048973829773504805	-0.00011757009862032935	-0.01389854700010284	-0.00012675353686023277	0.0017005129058353292	0.0004947233717174884	0.004676986636242787	-0.002616096948285067	-0.0019225434769921225	-0.002198702999890217	-0.004843382527742126	-0.02
447	0.0048124693927008135	0.00920882425794226	0.00026736755922961077	0.001184511914967244	-0.0023566262994663555	0.005665377452461857	3.096032066597838e-05	-0.016409298667038292	-4.754036312129825e-05	0.0014867014998746738	0.0008493071240029585	0.005112861824102342	-0.0027611682306514784	-0.0014041005659206325	-0.0007947695588221002	-0.004945037864634983	-0.016
448	0.003082490186094936	0.01023697869249133	-4.692346307313538e-05	0.0011306052886031184	-0.00222327786967993	0.006516401819415105	-0.0001358393022634595	-0.017407900198829252	-8.698241040466299e-05	0.0015835982742381375	0.001826792664652879	0.0046785879927285	-0.0023673617639627274	-0.003394682208028548	-4.889797274400731e-05	-0.0034437496411541648	-0.012
449	0.0020297637738770427	0.011368985463870574	-0.000492000594521453	0.0011255452814309147	-0.002158176359561888	0.006979847272095644	2.9597249348049066e-05	-0.01704383325683062	-8.06168802866203e-05	0.001710197590853934	0.0027832306566437726	0.0043863297933839085	-0.0023935348880923246	-0.005963248485606823	0.0002817369948069804	-0.0026639839505913504	-0.008
450	0.0020606357952753247	0.011763442429660749	-0.0006464566124560863	0.0007011533490866079	-0.0018348851708690074	0.007293620014917381	6.013318377852091e-05	-0.016312956892246804	-6.926340922600176e-05	0.00197902564174444	0.0035923146960876325	0.0038907695562052794	-0.003342224862240532	-0.007814157406810929	0.00017974635166271929	-0.0016010571122051375	-0.004
451	0.0022018207604807905	0.010709775805251722	-0.0005736283321220594	0.0007856589188655578	-0.0015858876072321214	0.007549252596531557	0.0003082800477927028	-0.01559675467838035	-6.068917227674459e-05	0.0019655790071860055	0.003651399626526582	0.0035609446107030783	-0.003786869596128914	-0.0091426496366633	-0.00015442574689676874	6.803314499460584e-05	0.0
452	0.00211255676963389	0.010964739795511486	-0.000867638323331417	0.0008771705089194524	-0.0013894952534876095	0.007879498176749097	7.163762666896438e-05	-0.014585506249045279	3.8496674212263145e-05	0.0018723532041763546	0.004103004977569692	0.0037604312561553437	-0.0034446005037177914	-0.011525902409898535	-0.000623962118465204	0.0006570553627866834	0.004
453	0.0012578646693886808	0.010680671398189623	-0.0007336066566153481	0.0008822835858866559	-0.0014742330928215377	0.008066867956400936	-0.0010932950462377027	-0.01372573672931633	0.00012570001324240562	0.0019434821726082162	0.0050504806619086975	0.0037072781131750753	-0.002277350641760354	-0.012211897741061115	-0.0008555600020134421	0.0005568913630539579	0.008
454	0.00010499538095335359	0.009879134439548866	-0.0004366225886262428	0.0005878310399458039	-0.001746320505511781	0.00805706421160167	-0.0011434524534762597	-0.013407673962829797	0.00011474715605330158	0.0020696340768636403	0.005428506264403924	0.0024914021164395496	-0.001890765498316196	-0.010936775417740054	-0.0004310876355599687	0.0011592232767637933	0.012
455	-0.0010600908983043047	0.009420698591115799	-0.0001601396748411837	0.0003798671353496124	-0.0013952311717990071	0.008995120239159302	-0.0014371473199922095	-0.011990436723591862	9.542804339759365e-05	0.002030906094758238	0.005770039311974841	0.0006787602079424706	-0.0025524957778697175	-0.010613928394422763	0.0007396374670220753	0.0009988526050748944	0.016
456	-0.0017220279374463433	0.0084617710278108	-0.0002843268813695663	2.5172736663635863e-05	-0.001230849852499477	0.009514523400235538	-0.001736970194778262	-0.010471943727667047	0.00015710666078846996	0.00213075294367345	0.006143421234673024	0.0001767295762127195	-0.0025160600583923384	-0.01081774042669955	0.001189706721924006	0.0008805742160191237	0.02
457	-0.002063148512907574	0.007959845723568733	-5.632660633587115e-05	0.00016185544165318324	-0.001623339231513528	0.00954400904138694	-0.0017889054586058347	-0.010281944393902528	0.00013431831956011185	0.002288637839052631	0.006265915207599408	-0.00045441894212747483	-0.0026089201682656573	-0.010333177325618049	0.001740406675178119	0.0010150325227686167	0.024
458	-0.0016407616558466896	0.008209151415120543	-0.0002658867811830516	8.834504812533329e-05	-0.001749305657689436	0.009827892168506191	-0.0014171361815837758	-0.011051835106822623	0.00016710924842690887	0.002297833546695868	0.0064068907038184915	-0.00037624150614582125	-0.003328527089551977	-0.010766442679415315	0.0018276172235581417	0.0016711367213665777	0.028
459	-0.001305304175492331	0.008874811000022837	-0.00041104370031628786	0.00013990400091131307	-0.0016255925308427239	0.010711774242037873	-0.0012021251664927689	-0.011819115759669423	0.0003046407736828637	0.002164526619645647	0.006058086515918559	0.00039686926543893494	-0.003527267964912577	-0.012311215470869823	0.001708606457064766	0.0017422861481010683	0.032
460	-0.0012976643480675557	0.008945456648033968	-0.0010367459096794838	0.0001736267647203805	-0.0014971016846063688	0.011235097052251427	-0.000640587680856994	-0.011862732060826556	0.00043571763560703257	0.001822808403738705	0.005286238887163099	0.001028536541553344	-0.0028783773124809267	-0.013879297924581712	0.0016285203405027697	0.002436344455817838	0.036
461	-0.0013316596280567245	0.009234212544009643	-0.0012517424536099106	0.0004012877931043007	-0.0009796779460706632	0.01155357049573075	0.00017135442906683813	-0.013087421649794456	0.00037338657830394604	0.0015840254930286214	0.004883523382998599	0.001520013480377396	-0.0019386924519589183	-0.01432637504784298	7.350791320005789e-05	0.0030205267173053756	0.04
462	-0.0014589250072329107	0.008661248346004957	-0.001222481694647166	-0.00023268587942845242	-0.0009890023821524279	0.011842073291036728	0.0004466434522463721	-0.013604257167847722	0.000331975690516307	0.0013727350528044498	0.00496942881565693	0.0020199442673789958	-0.0007141818230207624	-0.01288066955819636	-0.0013634570334280871	0.002721451416434558	0.044
463	-0.0021548941509541924	0.007885506311475646	-0.0009797084479969676	-0.00042438934683968247	-0.0015141166946965512	0.011789239621456846	0.0008059661770819754	-0.0131614807610347	0.0003944978306572133	0.0013003748072487732	0.004750618739224581	0.001330784664341628	0.0005348711139836538	-0.011414229859033856	-0.0018372345516966292	0.002594034376056106	0.048
464	-0.0033496643788119285	0.007482328437236309	-0.0009796892749909692	-0.00012162077525163445	-0.002478345714760991	0.011738023361262851	0.001285478925005613	-0.012670489606787901	0.0004412755282096391	0.001259387255470146	0.00526088662294975	0.0012071891136840934	0.0021457576989663556	-0.010450395871130645	-0.0023256991483656267	0.0014554173428507062	0.052
465	-0.005999942892912522	0.00727081640946481	-0.0013413653381648858	-0.0011494673313127534	-0.00517102418522389	0.011850084833564698	0.00257706341734588	-0.011337775077983751	0.0003838129309353861	0.0015625482845206414	0.005833564949250395	0.0024188261919835213	0.006571635190111656	-0.009624553128144352	-0.0028537440036522504	-0.0010906405629846842	0.056
466	-0.010335964262426577	0.007447220526565596	-0.0015211272136983573	-0.002220756888017943	-0.008748010095214049	0.012225292948828077	0.004021811997084662	-0.009825862412121116	0.0003688982098272713	0.0015218763685710727	0.006584591468915108	0.003422051362918088	0.012807363392491682	-0.009518352366544275	-0.0031775635021787005	-0.003151629769820263	0.06
467	-0.015618718254959262	0.007041600219666376	-0.0018487720706872796	-0.0028498146537972477	-0.012577803452501578	0.011738003073368298	0.0060156390221640516	-0.008191199842222531	0.00047466180430870257	0.001504036166712104	0.007818585089584298	0.004198243481065659	0.01918684776544601	-0.009099219684475052	-0.0034504401256592655	-0.004441808843295211	0.064
468	-0.021495296378494004	0.007713069699537479	-0.002108488278297754	-0.0024985936968977486	-0.017564089080876415	0.010581856026627777	0.008918724605658486	-0.007155752549130832	0.0005158060041965585	0.0014761745446124274	0.009048403139869928	0.0038382817321083278	0.026713161717760447	-0.009087404341547606	-0.00402822178531106	-0.004967791814459084	0.068
469	-0.028280042070932272	0.007264481479383917	-0.0016716123022534625	-0.002437183077672318	-0.022983077585552618	0.009291187549401092	0.01201922893936301	-0.0077603743665596876	0.0004943755020201314	0.0015383300208986822	0.010775402189903152	0.004241003583782985	0.035766038579560594	-0.007845073979799883	-0.006120313289472174	-0.004392531646463096	0.072
470	-0.03529505513314484	0.005639354706818086	-0.0015597320025776068	-0.0032183631432910267	-0.027983250495466377	0.008133791990795386	0.015542715114399967	-0.007929992585581495	0.0005220805112584448	0.0016429072540645208	0.01317919930072203	0.005057806703291568	0.04463934039583612	-0.006633078103535683	-0.0090452975993039	-0.002792587022684071	0.076
471	-0.04198604910633591	0.003967621562070341	-0.001235310543441883	-0.003527041326411716	-0.03294245940987163	0.008153112168216424	0.018266393119081174	-0.007651248287030885	0.0005146247389704667	0.0016070287696587958	0.016178984380513982	0.004988181311543053	0.053111007455496725	-0.006141555281870267	-0.011907190825570395	-0.001496259395049093	0.08
472	-0.04838068348125531	0.0029410774707257425	-0.0005829371786465054	-0.004225948961923732	-0.037443347550470574	0.007318983511993835	0.020895285992832264	-0.00657437800634969	0.0004729900012307474	0.0014741863717997207	0.01912543187007328	0.004344366058059514	0.060686348255116644	-0.004903546948553862	-0.014773087731000795	-0.00047489933517927104	0.084
473	-0.053875819575802564	0.003694271087513608	-0.00017277580990139493	-0.004496234600831632	-0.04183646927177546	0.006593171145537223	0.024243046193771337	-0.006436877414248924	0.00042403137734257305	0.0012654315926504606	0.022424569121892897	0.0038952391086553217	0.06704353004853403	-0.003980308522800964	-0.018250111946375047	-0.0006348524516326861	0.088
474	-0.05897486598988864	0.004259456532336689	0.00045189703867211763	-0.004407952742377366	-0.04658815477345784	0.0052610189029120395	0.028147097000811264	-0.006455922639421402	0.00042754889469373965	0.0010215362421016343	0.025735535818371808	0.00422916238810897	0.07313283827049268	-0.0022713112931315046	-0.022331896353063208	-0.0017361474572179661	0.092
475	-0.0643257264365825	0.004782948708953261	0.0010948112639562098	-0.004283055971520807	-0.052110293145832466	0.00462527052876374	0.03180838672529343	-0.006748877385811568	0.0004917641499033352	0.0007798862101731927	0.029721399520572976	0.0038113570243748815	0.08065085150585921	-0.0003053836296883494	-0.02733119351837315	-0.0027623060067116555	0.096
476	-0.06978442153978438	0.006362269504285693	0.0016939226887144015	-0.00432213104445806	-0.05825039574597763	0.0039697962148307845	0.035599819067187864	-0.008980517475097764	0.0005371277933785315	0.0008077569355145111	0.03420729342306613	0.003816591636242457	0.08890427340272332	0.0011845639908078446	-0.032907618959387985	-0.0029384901163246923	0.1
477	-0.07514603240510717	0.007912442619350384	0.0022792817687895895	-0.004234953799112929	-0.06505979194844018	0.003099815116629933	0.04081549525361156	-0.011068516911532471	0.0006410206090925817	0.000699278497339322	0.03878477483991951	0.003681604113293997	0.09693462196189336	0.002101978756890768	-0.03924937010135564	-0.002291808606544239	0.104
478	-0.08089192960755809	0.008550413631922969	0.0028505307292091466	-0.0034570403606999194	-0.07253160994098334	0.002679298346729567	0.047765337609684086	-0.013031789829673214	0.000571094595534323	0.00047867405500972074	0.04263383766501329	0.002993467713900704	0.10475664480772956	0.0021888577621914642	-0.045153905692544065	-0.0005020415463634405	0.108
479	-0.08687338053297075	0.008951493000666721	0.0030397121418004793	-0.0027386071968722764	-0.0796336229547519	0.001655531781818594	0.05601022254925466	-0.014480178837699377	0.0006387755204981634	0.00036875152212481014	0.045990153454988685	0.002221397117600228	0.11142424249023919	0.0024145005812982708	-0.05059610266442107	0.0015069521140269018	0.112
480	-0.092659824335741	0.009105074798529409	0.0036481592464131297	-0.0027161457031044034	-0.08624178250350194	0.0005792613622995209	0.06356290152306568	-0.014377500104171654	0.0006514482148819193	0.0004786354056173946	0.04919027579131909	0.001326432427863634	0.1171877136917946	0.00183562909394886	-0.055338891547716956	0.0036684518954964228	0.116
481	-0.09752399633831184	0.009872486102130198	0.00404423031681061	-0.0029052260962461616	-0.09177651431340038	-0.0015470390313582776	0.07066254141418643	-0.014987078273970632	0.0005318504821945936	0.00045162737718390804	0.052217787524326195	0.001306858824842402	0.12117753857931485	0.0030389849673814855	-0.05933343758687609	0.004669225810328965	0.12
482	-0.10167562350212644	0.011028857168315975	0.004372953729499752	-0.002632848418529196	-0.09606297671081154	-0.0020205680874990813	0.07686935290121352	-0.015753964393011525	0.0004941899186281834	0.0004622382445233361	0.05536406941001722	0.0010299954047969483	0.12338914887894599	0.004837533457463067	-0.06275111465523317	0.002948596482955256	0.124
483	-0.10498465306731265	0.010867948351338086	0.00488509576541583	-0.0029278150601042127	-0.09928261397878331	-0.002098970625268537	0.08254694389983952	-0.014521565237817943	0.00041557130391936943	0.0009066621793027024	0.058162074208460014	0.0005427702555897756	0.12380322631233409	0.004702653968961602	-0.0655456442777226	0.002428155780167517	0.128
484	-0.10704345522570667	0.010581959428194294	0.004957987800261572	-0.003039445286363472	-0.10125818252851165	-0.0030100346984471543	0.08792559345474307	-0.013361053357692235	0.00040962276476330976	0.001149482956942347	0.06106579687194952	0.0001518403077320398	0.12227409032962595	0.005463168652556197	-0.06833145367309834	0.0019639211865760315	0.132
485	-0.10886421202638134	0.009986613359635407	0.005001786355411066	-0.0036768673194750895	-0.102567278022182	-0.0033396083859712567	0.09227255070737336	-0.012161335675035658	0.00046024276451073773	0.0012165051211500823	0.06447772719662034	-3.989037233878556e-05	0.11956672522377347	0.005932948288948959	-0.07034754209185803	0.0019814749841658027	0.136
486	-0.10984076043209204	0.008709437774216873	0.00497027617682515	-0.003531164273975559	-0.10381789347081971	-0.0031179504425294926	0.09600247197024343	-0.011972453742223851	0.0006761745438779379	0.001038856380359338	0.06747598102002061	-0.0005159276735520178	0.11727536331591651	0.005286620914423277	-0.07274161315895794	0.004002420438525335	0.14
487	-0.11026533190052769	0.007378646958674897	0.004479650576125331	-0.002320399344183199	-0.10529291375814015	-0.002485440415460943	0.09942798118755498	-0.013501289526532706	0.0007258553698910466	0.0009130791238152786	0.0701342184525964	-0.0005663521635450438	0.11527737192321186	0.0044928553633628516	-0.07448683178378268	0.005988739824222882	0.144
488	-0.10998267548200087	0.006383687281016681	0.004502274473589956	-0.0012370417705166103	-0.10618656869164211	-0.0029267507689406005	0.10133696092765902	-0.014273992131076413	0.0006909284866876777	0.0005226265137797198	0.07315629473841447	-0.0008644506425317527	0.1117363666689514	0.004705127547399164	-0.07525358107265108	0.007590633424206547	0.148
489	-0.10954346265358895	0.006669162315837607	0.0041372811268883414	-0.0010225685367376317	-0.10656902241680698	-0.0034808010725877483	0.10235157761575514	-0.015594387467302505	0.0006350241626168571	0.00043999717493976376	0.07608943557423467	-0.0005311548125357824	0.10796743746922681	0.0058680444651845	-0.07506827062155207	0.007551547699671735	0.152
490	-0.10837957149179148	0.008104217250938689	0.003699336244053926	-0.0014983941566504976	-0.10636240426196916	-0.0032901558564301407	0.10124506704970672	-0.015585870564373248	0.0005877726551772388	0.0004961273916359078	0.07977693210110133	0.00028131013638029454	0.1039324702978138	0.004048020742359934	-0.0744996026200992	0.007344585119798173	0.156
491	-0.1058788018706337	0.008751786904320455	0.003286607724050778	-0.0021935477071783156	-0.10561513419366764	-0.002411653779826619	0.09737778351843765	-0.014782731704928895	0.0006733505266664098	0.0007881799189924037	0.08392461257869557	0.0006547244368902512	0.0997345855717391	0.0006590687817404346	-0.0735030037446578	0.008434012652524055	0.16
492	-0.10290469038913444	0.008559409689273715	0.0034634280569542596	-0.0025623407778194514	-0.10380292814906307	-0.0008585125695449695	0.09090817808658085	-0.014105497617871889	0.0006807560342489098	0.001131437979137128	0.08836077450896068	0.0014876519397278012	0.0953020670054559	-0.00233394966449563	-0.07200758497282873	0.008581641092745266	0.164
493	-0.09927291138456519	0.009002317622355744	0.003674932399660495	-0.002600912668418275	-0.10088880811744882	0.001092193172527187	0.08292584694232279	-0.011339109556685196	0.0006041257808678868	0.0010635729620090024	0.09272705681122598	0.000969875266381214	0.0901316514929495	-0.0046424321163761086	-0.06990189413884643	0.006354335008722599	0.168
494	-0.0946069608481477	0.00951949631524741	0.0034782269320788725	-0.003046500391598248	-0.09697088013436223	0.0032958902145427795	0.07352920658851825	-0.009907352802449747	0.0005418241350600035	0.0009744177254927728	0.09736279462550815	0.0015945209825388887	0.08397809406732741	-0.006134237126931916	-0.06731230516212378	0.003603604981824479	0.172
495	-0.08939270138360196	0.010083420465088457	0.0027188250370418486	-0.0031439821522745545	-0.09267390175709526	0.0048320615267479165	0.06323999662652142	-0.007998636844716045	0.0004989222442055182	0.0007138066107106736	0.10234127366818936	0.0023828624358216187	0.0776986902743538	-0.008028308420831727	-0.06443110470726397	0.0010586162626014172	0.176
496	-0.08351580790737187	0.010936110735800246	0.0020967547736598776	-0.0028873058255529057	-0.08893764215857144	0.006138209738886801	0.05293051190620697	-0.006909253038551207	0.00036821803108437495	0.0004121113283513482	0.10713450272017302	0.002302700953458879	0.07187823782123035	-0.009009470154922114	-0.061954775291404154	-0.0010832634557817434	0.18
497	-0.0782366890842228	0.012505761911932162	0.0014348737133068896	-0.002897112944922821	-0.08566013524844829	0.00678735611981528	0.04362860415918777	-0.0073840441509074265	0.0003835127607955772	0.0001815202342243411	0.11139460333501643	0.001710694741829563	0.06624198982661744	-0.008357862542918428	-0.05918675943876519	-0.002646473926853827	0.184
498	-0.07339036555044715	0.01374665808096339	0.0009320232367880446	-0.0031003061007017947	-0.0827468119592227	0.006780587484321853	0.03564158924922529	-0.009049187046364059	0.0003972183468973485	0.0002602690586631998	0.11464086677592915	0.0021441833448595164	0.06106345766717329	-0.00627834495773997	-0.05653797788190209	-0.004604020311299491	0.188
499	-0.068893811874345	0.013354063735696234	-9.32178406936739e-05	-0.0040766253645876755	-0.08019857901847013	0.007595942397349457	0.028885213780263742	-0.008885561329201428	0.0004762068369072233	0.0003411465167685755	0.11695425109534305	0.0030758997047840827	0.057321329315575	-0.006224519467399659	-0.05445139220162192	-0.005280506586167761	0.192
500	-0.06495450134452108	0.012083280607340745	-0.0008037907864735199	-0.0050121274336024715	-0.07774861730596058	0.00843996041818865	0.02338600068146174	-0.008734705450885023	0.0005718375271121051	0.0005146344832428938	0.1182949739799471	0.0034261994877876575	0.0538113980292403	-0.0056345903428820345	-0.05255730068713042	-0.005182811960791943	0.196
501	-0.06107109608115248	0.010702654079197784	-0.001570677244300652	-0.005867432115230189	-0.07542725774743084	0.00980695827631132	0.018529686904065774	-0.009016111617232108	0.0006425750322687754	0.000691996017689136	0.11934117133859723	0.00244273051947904	0.04949617358215011	-0.003383863738660833	-0.049940575702253326	-0.0054770915896119494	0.2
502	-0.05724705125204291	0.009939854759963106	-0.0020222528962269897	-0.006347575521112777	-0.07325183643571818	0.011073484128148863	0.013501651061968812	-0.009083285677277113	0.0007124670019077151	0.0009099847773149783	0.12067765761448737	0.0012330284428123395	0.045140490537952924	-0.002145654054751286	-0.04751112573524843	-0.005679996951470999	0.204
503	-0.05310320383265363	0.00952313445148779	-0.002266811676767816	-0.0066454252929802025	-0.07146776702045043	0.01095160810485836	0.007948147202247114	-0.009905927405212178	0.0007514375933848586	0.0010777147363088574	0.12252294980687475	0.0013873519181118003	0.04118705291872813	-0.0018681289820087358	-0.04557180518756862	-0.004620488138297431	0.208
504	-0.04847689941358473	0.008458478916098792	-0.00255803209207748	-0.007270601906975659	-0.07005757849813875	0.011264851678617622	0.002228123263393658	-0.010054688483921697	0.0008137525289658006	0.0014681891785516	0.12445940117099887	0.001285773254797922	0.03806318040124888	-0.001663384370583706	-0.044471947319419246	-0.003588778543322894	0.212
505	-0.044015011199652336	0.007799135179236227	-0.0034439368569172215	-0.00693222879386204	-0.06901606821045714	0.010749687521033313	-0.002218152042637002	-0.009893123143315342	0.0008611959534385601	0.00162211579620213	0.12568277836829714	-8.77437975079086e-05	0.03587422907833287	-0.0013045934577536958	-0.04372503521283492	-0.0020534099630834615	0.216
506	-0.040706579251685436	0.007121468205083162	-0.0037315933296601443	-0.00595415061086267	-0.06853966890917147	0.010092343055567526	-0.006018576270644635	-0.01053316293280531	0.0008419298613221929	0.0016590416932152153	0.12668346462475696	-0.0010860046433991983	0.03478175328781128	-0.0005928397381950361	-0.04331073009124847	-0.0008068552425908033	0.22
507	-0.039610128655082844	0.00641475447600038	-0.0036409776838056975	-0.0053619650318683185	-0.06857691337628478	0.009946847985872264	-0.008312984768780386	-0.010785691063995743	0.0007431142772488836	0.0016011299190777817	0.12770727951069707	-0.002411519032396573	0.035485324016468846	0.00018851775688097632	-0.04379471343147113	0.000307764522435241	0.224
508	-0.04084033624842188	0.005368149875965938	-0.0039647388213429275	-0.004780984140771816	-0.07007137023737615	0.010988645420787882	-0.008444233435550638	-0.009649906343273854	0.0006522296197402781	0.0015850661361624522	0.12808732233648754	-0.00401768241779429	0.03900218024824273	-0.0013217193946906181	-0.04442105339184676	0.0017282705380006062	0.228
509	-0.0442702014030222	0.0037235922334665494	-0.00393980516775097	-0.004838043496114427	-0.07208836742114866	0.011806801228889878	-0.0077791814327283085	-0.007732445901070074	0.0006714204317240354	0.0015260310384881837	0.12808610631929526	-0.004503221367707294	0.04457416117542832	-0.0018513922620582894	-0.04525413243021954	0.0017685182348086083	0.232
510	-0.04727307245545134	0.003950958628689598	-0.003719896830764483	-0.004243456056291529	-0.07417430183404213	0.01182063998813666	-0.007762996357315045	-0.007167699024530592	0.0006491997756281634	0.0015211853631235744	0.12868964066207975	-0.00435464143116641	0.049910203484967504	-0.0030116065133957183	-0.0463187766749904	0.0013844587791910778	0.236
511	-0.04844986739916854	0.005049702637176176	-0.0037370625647885343	-0.003979509070940175	-0.07561762745558329	0.011389153537131078	-0.007377676554363475	-0.007484212603003658	0.0006891361285433336	0.0014936670826087265	0.12924805952834947	-0.004147388314111683	0.05295297738354851	-0.004023225493943501	-0.047707938943243176	0.0016016518906604017	0.24
512	-0.0475470189725395	0.005475914250881855	-0.00410307997052595	-0.0034179110702974597	-0.07628392642063987	0.010785528929075574	-0.008480624860470938	-0.008455342922186334	0.0006627697522100185	0.0014501245909896614	0.13039168764938924	-0.00432724073277072	0.0539610575772365	-0.0040836589913402	-0.0486008648905972	0.002472425619946531	0.244
513	-0.04475360809691238	0.006381077620746174	-0.003979542513815228	-0.003544102592366034	-0.07625291190717037	0.009818891967789393	-0.012096708394089838	-0.00821272184093342	0.0005781182550257987	0.001502749545064549	0.1328398151624401	-0.003070436417216056	0.05298765303007461	-0.00507180553617617	-0.049322815550129386	0.0020961869200307372	0.248
514	-0.04009989445371748	0.006607981448006475	-0.0036961057169239745	-0.004998292269528689	-0.07523125736101317	0.009328345643122467	-0.017677943816061043	-0.006526589416640969	0.0005726662744421646	0.0015183018850845435	0.13588884372183888	-0.0012875465602419202	0.04996275827343544	-0.006685552040963008	-0.04971906686220792	0.001943190972276964	0.252
515	-0.03429577956798944	0.004698790042293596	-0.004135926360901046	-0.0058859905770137985	-0.07371218846366955	0.009055121558502218	-0.023061385895118913	-0.00536778536837488	0.000590718827485636	0.001477980610821743	0.13854687792341613	0.0001894463437627854	0.04590324494828533	-0.007195302634569299	-0.04983556137972917	0.0029275799025664274	0.256
516	-0.028888581465256795	0.002052650521581361	-0.004575410226859571	-0.0065503016063903794	-0.07245407052678629	0.0090258176271509	-0.027376131182779494	-0.005932599407848817	0.0005392492844460781	0.001501981643999583	0.1407263805219422	0.003411838126208074	0.04173108594509052	-0.0070291651887810225	-0.04970252208181448	0.003419617922883831	0.26
517	-0.024104887401491863	-0.00037813791770682195	-0.004837631557188233	-0.006157081311800385	-0.07176407566582839	0.009044561581375378	-0.03124148112919986	-0.0063469552749208505	0.0005752522376307202	0.0013463806875452019	0.1427149984258356	0.005605144724170932	0.03797735405769408	-0.006166701831198366	-0.049319528985577864	0.0029526289501187247	0.264
518	-0.02043717112187015	-0.0020936208262223354	-0.005214582587351359	-0.0060039247925916354	-0.071213048887946	0.008613292945579854	-0.03445791509250445	-0.007078941558089335	0.0005504331971742803	0.0014030726668241024	0.1443325540470904	0.0072652397898576755	0.03519316050347315	-0.004338205209803148	-0.0487534303075391	0.0021329264184811185	0.268
519	-0.017084290020701994	-0.0028405432098024632	-0.005641495703698394	-0.00531781041594855	-0.07094844924102152	0.008418810762031088	-0.037160281497788515	-0.00699019227588322	0.0005006879825069076	0.00130005044852392	0.14479001695341243	0.0076292208731417975	0.033471435481355	-0.004494599662174682	-0.04792762419329486	0.002194903076653755	0.272
520	-0.014035901479931369	-0.001042369127790672	-0.0062958998362658255	-0.005452338480982379	-0.06978713646354429	0.008041041327142506	-0.03963033128913855	-0.0072919462759150925	0.00043606348959564694	0.0013581055496599988	0.1438204817213236	0.008414586796216095	0.031050280143704652	-0.005776634210307831	-0.04555755639447247	0.0016493940345158615	0.276
521	-0.010210917120291617	0.0005123603519403405	-0.007206357873456716	-0.005481532486067969	-0.06737466965589584	0.007138113982477363	-0.04240849465330595	-0.007979530423016672	0.0004471117604464715	0.0012963445381813658	0.14175821845637993	0.009341957785622058	0.02739795650052204	-0.006024660868799705	-0.04240284754652881	0.001096787221481098	0.28
522	-0.004877717185742261	0.0012368230897774083	-0.007826616633457888	-0.0055083367914425885	-0.06455393506802226	0.006259663486736061	-0.04566514264406781	-0.008033302923283362	0.0004225960927643893	0.0013392894260648375	0.13912854415648174	0.009605387400405653	0.022504639228570718	-0.005717939648585548	-0.0391323679545571	0.000718255929647359	0.284
523	0.0023941823674411234	0.0008626902081368478	-0.008088029419938183	-0.005726822831579675	-0.06087830163745018	0.006383198640416217	-0.04937290349775146	-0.007034409475546958	0.00036294421833384056	0.0013403994031270928	0.13533425479247427	0.008772370996275517	0.01619682112123595	-0.005330969234486319	-0.0359489679500861	0.0006333825359289417	0.288
524	0.010461268995621565	0.0007305498115862288	-0.008251721492875253	-0.005798654545497853	-0.05654666637648636	0.006417919528127684	-0.0530016910683779	-0.006366149458783763	0.0002547759605165853	0.0012775131173191176	0.13040076703583928	0.00805529519621132	0.008839177295752815	-0.004280236945730811	-0.03215591061626941	-0.00013639675391882602	0.292
525	0.01846947070315591	0.002819020544693388	-0.008100077426149436	-0.006352590925987184	-0.051852506914757096	0.006281571225576307	-0.056994727209490025	-0.0056425836318351255	6.234818644244776e-05	0.0010246520001264594	0.12519008388138422	0.006911019963387063	0.0016545965778883083	-0.004211651130938167	-0.028429187662232316	-0.0009295983146499693	0.296
526	0.02604420167801591	0.00289621336846675	-0.008765132697249205	-0.006582120036491695	-0.04726738842984041	0.004993539558734988	-0.06038555353982894	-0.005069846327942235	5.337816454596697e-05	0.0011344856770143352	0.12032144812843407	0.00716478381222075	-0.004921260663687955	-0.004946033233303723	-0.025079692785810723	0.0003088169448952588	0.3
527	0.0333536648158151	0.0017720975408809488	-0.009654252353982113	-0.00604257753707936	-0.04265318010053217	0.004203202282427241	-0.06366511666060562	-0.004560898426076785	0.00010229880212057354	0.0011904559087085233	0.11609714477475465	0.007004699141271484	-0.011147494734781552	-0.006346585877707457	-0.022433064672810313	0.0026794468029161383	0.304
528	0.0413017144860932	0.0006489675036072291	-0.010388204129973771	-0.005653339264745332	-0.03809989091723698	0.004733584410113007	-0.06654632138763991	-0.0028947812275860905	0.0001728063624117823	0.0011348586853221316	0.11156397738872757	0.005254701974548204	-0.017831229000021348	-0.007246455841454554	-0.0201728527496896	0.003922303486763904	0.308
529	0.049260121773460175	0.00029627747541734455	-0.011152567225132873	-0.004576202283472113	-0.03391555158868116	0.005809777796904467	-0.06923959915980338	-0.001795230424227876	0.00020855333328402033	0.000970451465108588	0.1068827746316562	0.0027320738236672657	-0.02400139261468401	-0.008714351500310448	-0.01804233905733015	0.005177043375485146	0.312
530	0.056738985610972764	0.00038517892912449947	-0.011886667014447454	-0.003930843749574523	-0.029937854428741993	0.0077145725903056805	-0.07148172948893028	-0.00221123990808794	0.00024568624682972783	0.0005157561550675453	0.10196174661212687	0.002296551825032722	-0.029221500581477416	-0.010636081556229731	-0.016418667074353084	0.0057659451892614335	0.316
531	0.06386974716935943	-0.0015514720193987343	-0.012138600221382061	-0.003476162865292585	-0.026519109316704675	0.00957967199543169	-0.07399197449477499	-0.002389479385588192	0.0003624974492313281	0.0005992881115798113	0.09734767850983794	0.0025135935599147896	-0.03420799693680716	-0.010958629573905372	-0.014722242431965928	0.005583030124882126	0.32
532	0.07157179129273712	-0.0033157632314667583	-0.012269347350896097	-0.002908973056651616	-0.02370976091031961	0.011209167993780167	-0.07637254115122204	-0.0010880223754460283	0.0004533096766015337	0.0007374048523422726	0.09372955153360457	0.001378968640169358	-0.039389499105240346	-0.010978341132207742	-0.014013504117384425	0.004865397651376941	0.324
533	0.07847102611325943	-0.004022356390563175	-0.012678432494957715	-0.002742325814400047	-0.020788185222911423	0.011305653550348481	-0.07801056600715739	-0.0006869605811478558	0.0005161568559254081	0.0007554914824753339	0.09057865494922822	0.0005066183974063881	-0.04412561036124953	-0.011224583465301348	-0.013963043941956476	0.006008302718322912	0.328
534	0.08427422574747662	-0.0042353427268487995	-0.013056924714512686	-0.001605254851204131	-0.01840653739976432	0.011551218003691022	-0.07956660702110326	-0.0009815151468695602	0.0005237471033559868	0.0006561333043154181	0.08790173224042112	-0.0008625009314774225	-0.048098060303464626	-0.011655572748661653	-0.013571575625809117	0.007032674894259379	0.332
535	0.0892104713857835	-0.005005957048213727	-0.013094465968875807	-0.0003868118525339264	-0.01647064251334863	0.012416025517374465	-0.08097811925092704	-0.0013774189586616592	0.0005082938740203489	0.0005382638948849283	0.08566388398163512	-0.0021881806323666374	-0.05158530443999711	-0.011253492126066326	-0.013254117190331687	0.007157410821076151	0.336
536	0.09383826110109209	-0.005433312824146349	-0.013572069403287595	3.5986296650872816e-05	-0.014336124904925647	0.012698044473045084	-0.08202496850018344	-0.001910141547950689	0.0005212792647076003	0.0006544053330057387	0.08448138376328848	-0.0026098500407623387	-0.05514946296965103	-0.011075797699510692	-0.013758298369879685	0.00754050552312983	0.34
537	0.09855731197123696	-0.005535359930794832	-0.013979982127010265	-0.0006031246557477953	-0.012007797295110798	0.012379300365155044	-0.08310544260590995	-0.002850450903169931	0.0005278805598005361	0.0009098842951127983	0.08316316913910379	-0.0017168056189353288	-0.05924055114646819	-0.010954214544804936	-0.013914588420348345	0.008270610755350773	0.344
538	0.10254927659559923	-0.00432355647722976	-0.014126182145956146	-0.0012500233578275908	-0.00994211320431868	0.011908660520984105	-0.08426137595807343	-0.004118749539794604	0.0005140112548391077	0.0008925475477326791	0.08149589360336618	-0.0010095824613812043	-0.06271321949813925	-0.011587555413760548	-0.01351629060424997	0.009388098877974805	0.348
539	0.10625068751827334	-0.0026702484535686983	-0.014209727883514748	-0.0016143142628540865	-0.007978681986017404	0.011648800712333755	-0.08540651879415645	-0.005366499769270083	0.0005064070791133305	0.0008897417410611434	0.08032956314418277	-0.0008014403381130511	-0.06583986814098863	-0.012206328863933826	-0.013651861024632093	0.01002012889062421	0.352
540	0.1097394489139617	-0.001346623988559099	-0.014183218138097599	-0.001382276759478301	-0.006199145270189771	0.01174359569223352	-0.08645944351118097	-0.005986698661457139	0.0005031535899265591	0.0008065363512847831	0.07967468325244483	-0.0007907619692734357	-0.06897189642629097	-0.013087636592288562	-0.014103582376101247	0.009943705954175926	0.356
541	0.11399019650675385	-0.0008937890389849792	-0.014261628393163655	-0.0017697693339803146	-0.004558068903217565	0.0113662167093023	-0.08759657440758221	-0.00533657084941635	0.0005918178407676709	0.0008626039728431163	0.07872169792407684	-0.0009047948213517451	-0.07197011886906408	-0.013300600446014358	-0.01491732164015164	0.00987654366004892	0.36
542	0.1183411777402453	-0.0019442877864866825	-0.01403974780747039	-0.0017006223980502223	-0.0030708341263954216	0.010974658989654796	-0.08842184380501429	-0.005000211722275771	0.0006631689351537559	0.0007545531837354907	0.07636225051737627	-0.0010701423505969174	-0.07434376300441346	-0.012431890489578372	-0.015490408343929563	0.010317782427565696	0.364
543	0.12207923060723762	-0.003185058392709359	-0.013772574267619053	-0.002431714433087375	-0.0018766940536912684	0.010770841190048955	-0.08908514796382493	-0.004871575341643295	0.0007451129517100615	0.0009404180799517328	0.07396640596470544	-0.0004993598260648329	-0.07628187482282535	-0.01092051272978116	-0.015774458475866338	0.010096800965318085	0.368
544	0.12509272435769098	-0.003426601043688665	-0.01352841793626601	-0.0026019119685723145	-0.0005640256751668531	0.011003252432204944	-0.08991456056748809	-0.004533680891981971	0.0008505902415466251	0.0007119744378781965	0.07262017962088343	-0.000853594726150999	-0.07800696669028985	-0.01019580013004635	-0.016549523375475148	0.009796201656046586	0.372
545	0.12809996719437047	-0.0029740766605410134	-0.013245579177548707	-0.0022246997557116522	0.00031305115593604094	0.010868494750569594	-0.0910700167219856	-0.004264674580539156	0.000811337412814328	0.0005339133118007622	0.07192629369645373	-0.0024348939200775415	-0.07940885780648607	-0.009390651366578393	-0.017426195698586236	0.009786427525330332	0.376
546	0.13118756770261877	-0.0021238468926248876	-0.01306866822435157	-0.0026359273711280854	0.0013043941430360448	0.010418965181259291	-0.09178950212000546	-0.004021315157467299	0.0007630806335524016	0.0005037117909153069	0.07069829551706994	-0.0036758274454416415	-0.08087221068757355	-0.008356849726594465	-0.018222957098584888	0.00979092928839982	0.38
547	0.13358491538012246	-9.51970077473132e-05	-0.013417485679029475	-0.002840333368732012	0.0024787145013692143	0.010305410861938605	-0.09237928883451808	-0.0038354821550421383	0.0007560709485027581	0.00046654298400604556	0.06959584233559124	-0.005124810004812522	-0.0819258704376838	-0.007074198928412392	-0.01869289841880005	0.008097907235365775	0.384
548	0.13549451123553843	0.00237493895117594	-0.01376508852839929	-0.0025638696659321418	0.004023107209559479	0.009990439993118643	-0.0927876372392966	-0.003197893504993213	0.0007169984324688933	0.0005468758230497684	0.06852031916787316	-0.006465837226863687	-0.0825679471856792	-0.006288903374626658	-0.01963426306289158	0.005504088547923943	0.388
549	0.1377556285467701	0.0042631383632608395	-0.014302548142837367	-0.002586794778839572	0.005152317413653755	0.009874645300272622	-0.09324149117458447	-0.0025492114523040133	0.0006879071566558004	0.000726508837953245	0.06793761685738282	-0.0064263963885584285	-0.08281571169810928	-0.005879398465746992	-0.021173719148942397	0.002477348113446736	0.392
550	0.13943116448704077	0.006260179565796548	-0.014789793405075195	-0.0029440579460666893	0.0057502639711436284	0.009073785616538727	-0.09355122769057941	-0.0015156400002498606	0.0006780830742186497	0.0005820616660709123	0.06725120943594652	-0.005105381050018959	-0.08256320113804623	-0.006487915328561746	-0.02220649885472535	3.680714889614609e-05	0.396
551	0.13992851147564714	0.006498538549128313	-0.01522805042408037	-0.0028864421846980706	0.006663047094510063	0.007533148198797366	-0.09365059589469706	-0.00037375007398087146	0.0006541864580602391	0.0005885544225842198	0.06688826265843963	-0.004541367481869502	-0.08242097608902313	-0.006762010178591483	-0.02283438503878817	-0.0001568313954953878	0.4
552	0.13946921502238696	0.005969799952740343	-0.015287101809895336	-0.0031987278598369817	0.008280790977547817	0.006479856547689691	-0.093618979513818	0.0004924910666628671	0.0005769542970957237	0.0008037256978707337	0.06623900963200577	-0.004182451576324629	-0.08239011471483307	-0.006705835618251992	-0.023269773967674844	0.0002409820380437429	0.404
553	0.13886748288170953	0.0053543550247173305	-0.014957600968152218	-0.003005202472728568	0.009939239732272127	0.004873668431712692	-0.09382047767125556	0.0005274596564420855	0.0006119319946476052	0.0008729012115462686	0.06494662762263749	-0.004863104033526775	-0.08259016631380976	-0.0064005289861629846	-0.02299703727984548	0.0025402907228151213	0.408
554	0.13800523470507728	0.005153091479248825	-0.014681146676893719	-0.0021911215289932727	0.011721499628303603	0.002712544658040461	-0.09407456015191433	9.638620362235526e-05	0.0006310405315877701	0.0009399335978428665	0.06395973431356647	-0.006603567985590315	-0.08294547212181469	-0.00560062850158017	-0.022616330055596937	0.005393202374244471	0.412
555	0.1372064585501764	0.0057043022926915425	-0.01441451174523832	-0.0010313105653283969	0.013002326100163527	0.0014003810286989703	-0.09399544829989546	6.252103178384195e-05	0.0005821736279929525	0.0008382055019947978	0.0631632045942301	-0.009384422814522031	-0.08306451923723249	-0.0052623095797507125	-0.02247968380650444	0.007572472534030414	0.416
556	0.1361851598782562	0.00601013387714618	-0.014340730834942583	-0.0006000703104012044	0.01421113920385754	0.002556460073484538	-0.0938855951979127	0.0004784284874618849	0.0005003761974381792	0.0006852835361846781	0.062385390996648867	-0.011543313681261921	-0.08242438587905848	-0.006227440908070038	-0.022631353996086512	0.0085403588091547	0.42
557	0.1347676205699605	0.006349978242145048	-0.014442274522860322	-0.0010618884271361342	0.015351972654161217	0.004074997191580887	-0.09361936066348703	0.0010520061299048899	0.0003413913627224434	0.0008155677156075559	0.061593502488651884	-0.012144418994645306	-0.08148122750157893	-0.007577492027556717	-0.022511624508914713	0.008391090245897147	0.424
558	0.13374058200449054	0.006346797744520686	-0.014396555869598225	-0.001442272418486418	0.016336462576491444	0.004601755917710896	-0.09334851822153997	0.0007795432076040027	0.00028135942157625244	0.0008885294407522977	0.06095317484585326	-0.011104600265503245	-0.08076388149488048	-0.009175159879667081	-0.022802623320681715	0.009005246191227011	0.428
559	0.13350504979417188	0.006075932390420402	-0.0146949549104611	-0.0014652795122535901	0.016325493759369314	0.004269031905052827	-0.09313164019046907	-4.983262237482017e-05	0.00034494514115074825	0.0009815133860997878	0.0606688668467315	-0.009420954331818167	-0.0798725918929069	-0.009777076747346219	-0.023145168551040242	0.009286504907938123	0.432
560	0.13449611652011204	0.006676122273798154	-0.014935789839245251	-0.0017337914382192653	0.016345651880208818	0.0036534436802973394	-0.09283507899205856	-0.0009616504301068749	0.0003638636909919224	0.0010845611712550101	0.059793944466489383	-0.0073060218377031805	-0.07973971447553238	-0.009868015513586802	-0.02348899308626029	0.008355191873467647	0.436
561	0.13561047161763476	0.007082818637352496	-0.014883650990653348	-0.001937795134200929	0.016988928224367088	0.0027914734421015906	-0.0926583761317714	-0.002144772147299739	0.000403984642581765	0.001253300313718676	0.058846710134530106	-0.005424583841201581	-0.07980912413040119	-0.010395232932564826	-0.02449894341524519	0.008674631548074744	0.44
562	0.13572857658002688	0.0074375112127499764	-0.01472025228357651	-0.0017387710064156632	0.017757793487416018	0.001823783196385213	-0.0924209320681028	-0.0030330456001257168	0.00039095118033138096	0.0011699783461093045	0.058370400614121666	-0.004019921117781845	-0.07956695963128232	-0.011610699949060704	-0.025539577979917374	0.009871004663759762	0.444
563	0.1352464947851534	0.008998774816486902	-0.014673065451497512	-0.0018469064625104767	0.01878385913853283	0.0006452651843802727	-0.09224848745680035	-0.0032633292352801805	0.00040365953364373126	0.0010572042616184296	0.057707098428206656	-0.0028518709507121373	-0.07850835002571212	-0.012669701433849486	-0.0267112090034353	0.00983040363997105	0.448
564	0.13445345552757165	0.012048056330221173	-0.01455880105996552	-0.0022847538345430003	0.019771455249637984	-0.00011592559647368925	-0.09216432277330999	-0.003376896270748691	0.0003926972404338306	0.0010426331796532392	0.05677426858198521	-0.0019943965500264383	-0.07698091061170655	-0.013698366260609296	-0.027687842115849043	0.008279488548562836	0.452
565	0.1339263506981677	0.016079075546833452	-0.014518906362375641	-0.0020044037190212888	0.02016534234503044	-0.000912096839425496	-0.09203669536033975	-0.003336621154950087	0.00028251462478539127	0.0006249959626714238	0.05663727074443775	-0.0022694569888364927	-0.07582791098614935	-0.01498753398990493	-0.028627965882225166	0.006705880531745774	0.456
566	0.13337912636726335	0.019106670272276333	-0.014527744224975282	-0.0016380488649026773	0.020120393104522502	-0.0014302592513595795	-0.09203991070127572	-0.003567378386825847	0.0002110696037215072	0.0005059995050519156	0.05709687085416419	-0.0029361527218296954	-0.0744935647485432	-0.015568471717691951	-0.029746240248062793	0.00542748055821821	0.46
567	0.13246895400274578	0.02057835305867438	-0.01425382536767376	-0.0013810598775608348	0.02019070490186862	-0.0023649015129665173	-0.0917460799907855	-0.004082780422290127	0.00018335258776843106	0.000400764805283274	0.05733892458669461	-0.00302066370013287	-0.07266420038448375	-0.01534601520014948	-0.03151783037978063	0.0051161421088612435	0.464
568	0.13099379262001834	0.0226836866475477	-0.013981160991246952	-0.0016021305203160667	0.020985964189043374	-0.004136779150941199	-0.09106104499228578	-0.004708143943499487	0.00014035364906229595	0.00032361851517500917	0.05723971810839918	-0.002694223642938861	-0.0709544752314019	-0.013785125867253133	-0.03336314749090701	0.0038189380445724733	0.468
569	0.12839224748312744	0.025529582788779485	-0.014073412546152443	-0.0009499252534514559	0.021657837992311996	-0.006027860551418629	-0.09051010108938135	-0.0052622776228281615	0.0001253307812969934	0.0005070646710312967	0.05757658152247972	-0.003020068211435946	-0.06921621789784377	-0.013168435918456855	-0.033952266367621414	0.0022917598186133117	0.472
570	0.12594167051880362	0.02651319355221031	-0.014162634540309976	-0.00032545486822286944	0.022215933043472844	-0.006119656362465753	-0.09004405171226916	-0.005394118650604512	7.058336349658381e-05	0.0006334359607291141	0.05798749977878263	-0.0031177783835244837	-0.0677732340544412	-0.013283636722147642	-0.034235766521905235	0.0009938554270077318	0.476
571	0.12402541754568777	0.02565465360420424	-0.014295659731297154	-0.00046639603051572395	0.022316616582988148	-0.0055287678653247185	-0.08901101078752803	-0.004602225977598208	2.8217702732995826e-05	0.0005716665573473737	0.05856445204183686	-0.0026751134849702794	-0.06648923040985943	-0.013357867333332269	-0.03513880330208262	0.00030389033656726453	0.48
572	0.12217986775282354	0.023824987446773815	-0.01432106191812148	0.0001949974428504426	0.02156567832818297	-0.005243640674557204	-0.08797737853498794	-0.003507403301501132	1.5255362505915709e-05	0.0005573875956376324	0.059256226727794396	-0.0021734385954083066	-0.06474078173296846	-0.013781736058784654	-0.035977805982742035	2.868576569151765e-05	0.484
573	0.12002386650220073	0.02047212858985106	-0.014228997379452773	0.00032499864674624364	0.020253272349192865	-0.005430029729552773	-0.08699706628604618	-0.002724899603671377	-3.654597746432157e-05	0.0005992762845967308	0.060017074852809216	-0.0014560443138305617	-0.06257498187351612	-0.013069046888927717	-0.03645662221230306	0.0011834567912348145	0.488
574	0.11792658682485845	0.0171776921422775	-0.013928827949868109	0.0004429491095994003	0.018937133886673802	-0.005649524578279962	-0.086119847402714	-0.001938225526343581	4.801542125607044e-05	0.0006801549427260538	0.06028795630357313	-0.0007288159715052914	-0.06002594871599733	-0.011663582715594329	-0.03712506848888713	0.0015791922895195543	0.492
575	0.11576089057120564	0.013608231023084083	-0.013930939406807353	4.725108613336281e-05	0.01823324897690066	-0.005108619642314751	-0.08497690040240077	-0.0012300542690347285	0.00013738699319798694	0.0006450945328870849	0.06078085958899369	-1.7699317337923227e-05	-0.057789766261089136	-0.010463925877699667	-0.038214780170989684	0.0024195623468431355	0.496
576	0.11312566049986372	0.010534482350006317	-0.013951631512560113	1.1355333126142477e-05	0.017882784431461123	-0.0028510349547614844	-0.0834802935616007	-0.0015439577809502887	0.00024394453839986598	0.0006711507064546375	0.06114312409687811	0.00018562866044846888	-0.0559297019694164	-0.010715051654828809	-0.0390338867364567	0.0036072670948512093	0.5
577	0.11055885142115782	0.0076437211001427665	-0.013675617024256145	4.03741537911537e-06	0.0173412585911085	-0.0007144482310832757	-0.08196623141529687	-0.001761474754306032	0.00033267592330895414	0.0006835980159291673	0.0609287429130342	0.0007339990776930672	-0.0541817779650737	-0.011322838032707254	-0.039337902451660245	0.004633245359157896	0.504
578	0.10835966577130271	0.005626581726853926	-0.013285238425567336	2.978734274744775e-05	0.01610851993532583	0.0010640288615370807	-0.08040518387088194	-0.0016887604788950808	0.0004209338853504989	0.0006808608814179065	0.06058713506131486	0.0005205096890521076	-0.05274542833334322	-0.012456628222796712	-0.039040403925063825	0.006123460242870192	0.508
579	0.1061671264785094	0.004184830472259484	-0.012995596372895504	0.0003757958690484328	0.015002490387775177	0.002975645878562442	-0.0788633163390437	-0.0010897543208890255	0.00041187624656872473	0.000649574543410221	0.06100099143938146	-0.0003315300345944239	-0.051593054680563744	-0.013913911922241215	-0.0391305170034733	0.007049189156310602	0.512
580	0.10390803512048392	0.0030117076893102024	-0.012531206459389608	0.0008629347091143331	0.01390051292301661	0.004819753993770177	-0.07714716221031931	2.759586033610601e-06	0.00034046065504156917	0.000510490178280081	0.06123478599414638	-0.0006319122354388994	-0.05038068942492616	-0.015619894790441008	-0.039324736737401486	0.006944000682719447	0.516
581	0.10148141677482676	0.0023547012522345417	-0.01208320518344904	0.0008139838268356866	0.012884698825271901	0.006564489490753762	-0.07561362330354443	0.0007094468548019806	0.0002665842528015675	0.00038696148082404834	0.06139130372047757	-0.0007578813913637491	-0.04868928053376664	-0.016191133474950565	-0.0396378944942711	0.006019272036242371	0.52
582	0.09947044262562482	0.002659383041080962	-0.012157406911454114	0.0012028775319251972	0.011841255088147207	0.007366230882493821	-0.07342156407232386	0.001335093139651598	0.00016420510069245685	0.0005275402627601194	0.061513829561551416	-0.0021487954740088033	-0.0473862657766019	-0.016403977282012268	-0.040024495615237854	0.005361487333149043	0.524
583	0.09707687830633632	0.0031559186552630545	-0.011934650782198622	0.0010403456655210801	0.010748656674175093	0.008157016424933886	-0.07148269035509622	0.0010813909383399103	0.00017690807066044194	0.0008629388752812011	0.06207455103962493	-0.0025185232551903965	-0.04601574356659763	-0.017676738463353155	-0.04064390948289818	0.0057974908079428174	0.528
584	0.09525362392775732	0.003555198215377415	-0.011473681730328174	0.00047999690604497	0.009366346862767798	0.007584115476303374	-0.06979002289800258	0.0008239307736063854	0.00020065410748252335	0.0010084712381484978	0.06243674076174653	-0.0025683097577596493	-0.04421013885593579	-0.017435470674561405	-0.041783522222786584	0.0064519076847635685	0.532
585	0.0932864295676366	0.0033733972278717035	-0.010860191323452244	0.0002936740634208741	0.008401404364492302	0.006997961204377431	-0.06841507752808125	-0.00029840671520894966	0.00022010207410907328	0.0011590137284353988	0.06278984729329405	-0.002603319689429014	-0.04226906831410326	-0.016175781718761054	-0.043153446083953384	0.007153302011727355	0.536
586	0.09053150358871226	0.0027102624022112744	-0.010192246651922943	0.0004972547930530661	0.007373503168658912	0.007557074061589059	-0.06709275254474972	-0.0015003422558040858	0.00012885111373640718	0.0012847996790910728	0.06332958832789244	-0.002357220564828991	-0.04038072414469297	-0.015383977045138303	-0.043697722991257605	0.007091988693336906	0.54
587	0.08728695320239385	0.0021630860007226835	-0.009840016780834897	0.0009162115905794234	0.006192502253912524	0.008943480813007432	-0.0655396908263736	-0.002338692604917118	0.00013321666676137904	0.0014743672358827691	0.06398727370176313	-0.0028054388252051815	-0.03845896160111187	-0.015336324083966766	-0.043761276628637165	0.00688314957728954	0.544
588	0.08390490422159444	0.000785642009568424	-0.009835147321735193	0.0007214033511892311	0.005759404126833548	0.008918404122817301	-0.06360988734526044	-0.002048957947551548	0.00010778595482694846	0.0014307251169318454	0.06479103664428934	-0.0026518412463986322	-0.03661402153262822	-0.014260423276027355	-0.04450407477025364	0.0070048877686249116	0.548
589	0.08127409974626565	0.00033567750538437383	-0.009879390561186549	0.0003256374156621041	0.005202439033022095	0.008321193928482467	-0.06145788441010271	-0.002460691073423989	0.00013216652019592252	0.0014320631503630511	0.065295910918722	-0.0011049876088403757	-0.034632439353768134	-0.013424567489121455	-0.045934901884337506	0.006475514094834083	0.552
590	0.07984598895965625	-0.001859152826878542	-0.00989647292343184	-0.00018353610180978777	0.004217696956028661	0.008540270938902396	-0.05900343683743119	-0.004525980336453114	0.0001448360421347964	0.0014192338081467854	0.06512618349913406	0.0011117976243873997	-0.03285504165539599	-0.010590736968894678	-0.04757975413167746	0.005987943594167704	0.556
591	0.07831713486895465	-0.003947908050242991	-0.00990049056776128	-0.00032999306699336685	0.0029063445643054456	0.008227289354996746	-0.056923422107337085	-0.005161267088630737	0.00025673774445303876	0.0014200407363927148	0.0651661262695401	0.0021373396478134147	-0.030663088287389176	-0.00840808617660839	-0.04915934245043606	0.005962424338127905	0.56
592	0.07624130933905111	-0.004396927971238139	-0.009820799292110551	-0.0004950371269986963	0.0014842355230430095	0.008593538531274071	-0.05489160871780135	-0.005300582559033	0.00032298046921371503	0.0012804538396283525	0.06551850133467564	0.0030669607322235124	-0.027899866649700185	-0.007303321986587032	-0.050954752101873904	0.004454756533054687	0.564
593	0.0728679133395882	-0.004377106252365901	-0.00975590030559962	-0.0012295851498890817	0.0010007285049100818	0.008677981875004676	-0.05270264784143167	-0.005724339594701823	0.00032596634854567563	0.0011920872839989078	0.06598177635695883	0.003704500283733787	-0.02544009944921194	-0.006592656530093856	-0.052277737082240296	0.004248957646632159	0.568
594	0.0696187212074901	-0.0045315270818759405	-0.00919468918015481	-0.00024046260209023893	0.0004966305422450384	0.0075917934011019445	-0.05119746629691322	-0.007189076130404899	0.00024352234549406275	0.0011563781989795776	0.06625917467001831	0.0033108133916238684	-0.02297524730834293	-0.005592608705501831	-0.05325064611029968	0.005394528948230864	0.572
595	0.0668748173190318	-0.003059090228557201	-0.00847793122006496	0.0004309082261109373	-0.0008911630481349192	0.006809386459931201	-0.04955327573739271	-0.009493503814050654	0.00016509491334885804	0.0012598060601247728	0.06652340081844083	0.0021715434574988016	-0.020395296635464633	-0.004804555879204787	-0.054245646192005406	0.006585345300648582	0.576
596	0.06431005348433426	-0.0017086158100045154	-0.007688196207134758	0.0003049928970740895	-0.002549395863820929	0.006554611651423287	-0.04744826368463703	-0.011861679307927364	0.00015743255841461643	0.0011985507171789046	0.06631745213837435	0.0014681120495754455	-0.017725893864967656	-0.0035408212841354747	-0.05537318851439847	0.0074846891548551705	0.58
597	0.06199329627560965	-0.002305204273426683	-0.00714255715938259	0.00038741207267243633	-0.004062726286178309	0.0072307648165823545	-0.045444087787028443	-0.01350383530572243	0.00010581751776585945	0.001150321969405221	0.06582185167697828	0.001630263536656895	-0.014992213435375873	-0.0026968912242236382	-0.056279380764941433	0.008007008094101398	0.584
598	0.05964251092701368	-0.00393304871391806	-0.006641784526081038	0.000374864507240327	-0.004862928665096983	0.00888066429621075	-0.04388611431449999	-0.013971296172986685	0.00011731408585120754	0.0010493124778091086	0.06549960344652359	0.0012747165036022805	-0.013120723311229147	-0.002515446818830507	-0.05674787773064923	0.008740073801126066	0.588
599	0.05685038122154107	-0.0055881265357632815	-0.006200151464770863	0.0004331093066430323	-0.005349005485302165	0.010423879320835206	-0.042139475917841986	-0.014439704661903374	0.00014235579517981112	0.0009487049279327011	0.06537719628044227	0.0007126734111306664	-0.011961034736793753	-0.0015681642255709646	-0.056720265727320474	0.00897746799439798	0.592
600	0.054841124140420625	-0.0063364864892526615	-0.005634619558166677	0.0007426926549813427	-0.005522270844407765	0.01155234411819967	-0.039968139929302045	-0.014183055181654906	9.249460372198824e-05	0.0008140338087653579	0.06472671360072378	0.0006135465370455924	-0.010736335966388295	-0.002067590354193594	-0.05779896616963111	0.008764354850586834	0.596
601	0.052565714936526314	-0.006488709794232694	-0.0049478908001158095	0.0007726261702111993	-0.005954505657467888	0.010954812505724415	-0.03843127412045455	-0.01374730639022835	8.625594288831561e-05	0.0006264010978416708	0.06473153010099811	0.0005369181681880138	-0.008907234851629236	-0.0017927935945183935	-0.059142595635572275	0.009037891738902638	0.6
602	0.05032434460721789	-0.006143791815767778	-0.004513258413201362	0.0008385712215320148	-0.0072195554509280006	0.009577960893449354	-0.036744582241570324	-0.014412601468045984	0.00015049025474703876	0.0006768937373735263	0.06499945880661889	0.0007554995926291968	-0.0068895102351838565	-0.0014747420375898852	-0.06010738742527105	0.01008204966330976	0.604
603	0.04788901823764907	-0.005123088078776802	-0.0036930277003054102	0.0018740778173968458	-0.008235359017591162	0.009193684526384934	-0.035035599124993634	-0.015339814882777154	0.00013763777958078206	0.0007321402334205541	0.06512128676354713	-3.755169331962462e-05	-0.005878474399933945	-0.001639353732468275	-0.0603054824906913	0.01023974547568321	0.608
604	0.04533604002666296	-0.004592056266595405	-0.0031474770502801877	0.001866690768816686	-0.008604147432803216	0.009058609377538357	-0.03412408695544254	-0.015255097760789496	7.44295700681152e-05	0.0007642129129867791	0.06551561929681529	0.0012549722524612	-0.005213073517888683	-0.002977534914608803	-0.0598373039301867	0.009780043635368883	0.612
605	0.04293268470555823	-0.004702888403735389	-0.002822649931652321	0.0012428915062447942	-0.008976752074267152	0.008520627085119489	-0.03286653074575339	-0.015425743654512797	0.0001244841091545847	0.0006483304851202966	0.06570810533946127	0.0037884514592944917	-0.004459997708547429	-0.004463891915283999	-0.05963934378015381	0.01029206296471635	0.616
606	0.04112603370992267	-0.005112513463496256	-0.0024953687163361575	0.0002750247161990699	-0.009650371463218642	0.00908375363214646	-0.031818739190902195	-0.015497036806790144	0.00016495154069442528	0.00047904607488716316	0.06612502606084651	0.005338685720294905	-0.003527420812902009	-0.004930340439802853	-0.05992411111612707	0.01026322034574783	0.62
607	0.03965211738514691	-0.005062255229668743	-0.0019290257322798511	-0.0008403302583556871	-0.010586296753294637	0.009608377963316301	-0.03111740382765707	-0.013787289717073716	7.472457162414545e-05	0.0002925726146204399	0.06623607981786397	0.005658354691937531	-0.0018504772086052898	-0.005667810801396151	-0.060479718625934695	0.00969822009211634	0.624
608	0.03872401976785192	-0.004784219585465937	-0.001147961965156547	-0.0017341478396727692	-0.011368003336973936	0.00924629240340638	-0.030146513376009203	-0.01304733914379125	-1.772678070868906e-05	0.00022731399546750073	0.06581939160628386	0.006262591508415535	-0.0008023781073021158	-0.0058925176163141975	-0.061060827746735095	0.009621866194815535	0.628
609	0.03762398995678432	-0.005187423987797082	-0.0002339532042155034	-0.0018224939107765225	-0.012115886490842706	0.009488630232941756	-0.0293936295328825	-0.012177837121493262	-1.4876924701069017e-05	0.0003405172278650195	0.06587560525545645	0.0061545483136151175	-0.00023740927549906893	-0.006891629932398994	-0.06150383977014178	0.009995528467644114	0.632
610	0.03598820291497372	-0.00537964765738973	0.00040085887816824876	-0.002474465926169903	-0.012955935741197485	0.010153997340930164	-0.02832598474119339	-0.010395496907387131	-3.341753320291192e-05	0.00043593962636227497	0.06606828110156383	0.005789450214507431	0.0005667118128909257	-0.008078408927252305	-0.061708716797167065	0.00984847223162554	0.636
611	0.03420075137558885	-0.004999970938913174	0.0007045622532836762	-0.002818081543664756	-0.01362067041836222	0.011028048606245783	-0.026477823712928707	-0.010450043009453168	-1.0420321121426313e-05	0.0005582828298913706	0.06616663606656205	0.005043530733644577	0.0014976118233202126	-0.00835712512788887	-0.062460647093368536	0.009895198141704174	0.64
612	0.033085509986373614	-0.00439724786583632	0.0012552177586250101	-0.003447596548879275	-0.014580716259304537	0.012012334132401466	-0.025061235648218248	-0.011212726328099607	-7.176957824719355e-05	0.0007817044504987711	0.06648539230597714	0.005032395807495716	0.0023620067733706564	-0.008449906649225826	-0.06347440533768997	0.0095808827397635	0.644
613	0.03185762544526363	-0.002978708469645379	0.0014605355838007963	-0.003939889204972602	-0.016024863296203312	0.012006007055762899	-0.023802167776253692	-0.011275439841733707	-0.00018557813494278534	0.0007204720476129012	0.06732293325631565	0.006092590301465019	0.003745710444253242	-0.008712797664649038	-0.06437419566070134	0.007987605161983805	0.648
614	0.029630307920018202	-6.38408078506153e-05	0.0015232777879777841	-0.004417339212354317	-0.016688343569875027	0.011672823035168464	-0.022324116488559465	-0.011460771015740038	-9.277566819689985e-05	0.0008685725257083593	0.06818377993449219	0.007107209259922223	0.004602804442971625	-0.008637105228695322	-0.06483493436747302	0.00483029091051908	0.652
615	0.027721173311541655	0.003010089798235676	0.0013067219744914516	-0.004690304116417411	-0.017619684630428678	0.010321116960366274	-0.021548984274240596	-0.012051148376850672	4.1043202399801895e-05	0.0010827253047551763	0.06886622875954908	0.007117638732774574	0.0061502191715499185	-0.007774866915720698	-0.0649167174831891	0.00288458830531662	0.656
616	0.026129650448418883	0.004763841856140793	0.0013817755998049898	-0.004590443048641238	-0.018579593277501836	0.008770089820891981	-0.020966628107055352	-0.01263777971362096	2.3769297993767797e-05	0.0012463539616924023	0.06915633190575496	0.006501339822269693	0.008383646813792642	-0.007077551561820878	-0.06552895284696851	0.0029239886739071946	0.66
617	0.024544206545783636	0.00554395705425963	0.0013794620199613615	-0.003698941572489421	-0.019489205901095704	0.007483338230692375	-0.019869922139183576	-0.013113947176364198	-9.265051109491162e-05	0.0012518851475463483	0.07030763388118651	0.005112835184185725	0.009700990206835052	-0.006230698858087277	-0.06648051386770702	0.0035514116444931173	0.664
618	0.02309380254895393	0.005553930362223574	0.0014465738926669387	-0.0032610419645351593	-0.02022667812565175	0.006299559498856227	-0.018748532793959306	-0.015349927417763878	-0.00016680170414619443	0.0012017799268999943	0.07161909316365964	0.005990445757052171	0.010268239591123367	-0.004469317651855103	-0.06728569648916194	0.003934410662877731	0.668
619	0.021720080266085268	0.005337712616795172	0.0013888779706163412	-0.002393903230029921	-0.02083206869434369	0.006113942592643477	-0.017658976544275444	-0.017080488110545165	-0.00021507309009747235	0.0011255634945436875	0.07308179612524046	0.005493290479959086	0.011225272616221665	-0.0033296777682030364	-0.0687099087207696	0.004633399491877741	0.672
620	0.019826149669496765	0.005818157701002377	0.0014845447031427087	-0.0015165265666370724	-0.02136495592451802	0.005216193261553776	-0.01643627906816094	-0.018737363105813407	-0.00031618493535674736	0.0010941485375753211	0.07399960209434003	0.005085922058125519	0.012973705394122674	-0.0023523492150233014	-0.07016658208849492	0.005291656971303925	0.676
621	0.017649778475456325	0.0070268880905730285	0.0016923192410052492	-0.0005698643115982021	-0.02189152802860641	0.004302484926874149	-0.015348750638842565	-0.019722290763523463	-0.00031384536022422847	0.00112916544108595	0.07416960206839097	0.004203552587188058	0.015017655277310048	-0.0018931372802373494	-0.07097523103733781	0.005423041076277073	0.68
622	0.014780434425537762	0.008154947532688575	0.0020326827489560795	-1.396081891928756e-06	-0.02301080890789973	0.004199628511023151	-0.014039273257330408	-0.01844714368396636	-0.0002699824128408661	0.0011401531545963206	0.07416714126241288	0.003063871832497937	0.017739126753529354	-0.0021762574018331605	-0.07139932057350451	0.003966035790387105	0.684
623	0.01191074929649492	0.007896393730852418	0.0021917021472829938	8.499111994269518e-05	-0.024097871119537807	0.0048763338445781765	-0.011932838001905727	-0.01692571936761925	-0.0002435857556598807	0.0011457243264103975	0.07439701939942615	0.0024240235242387114	0.019473219511789947	-0.0017997304987088206	-0.07169839558687796	0.002197823000138445	0.688
624	0.009339519017878002	0.0069880287641033555	0.002405386175236096	-0.000303475702148991	-0.02446527938571382	0.005469162625759378	-0.01015352086033533	-0.017080631847853963	-0.00019642169852801598	0.0011489006993690932	0.07458411922998245	0.00281866052143645	0.020831402891478903	-0.0014093449252112196	-0.07234520540773881	0.0022685397877044875	0.692
625	0.007630087976194408	0.004948639216732742	0.002302734329009496	-0.001348823157071805	-0.02515064028679638	0.00623651622450069	-0.009172753913338653	-0.017983338278219275	-0.0001784952629702528	0.0010217994338046906	0.07435901551254648	0.003932949304627707	0.02289609299196095	0.0001478876436287204	-0.07268604138480028	0.0029442092705725684	0.696
626	0.006020169552450977	0.0032456331881401098	0.0025672397583908738	-0.001487906953704216	-0.025970084000502828	0.0066905344327408195	-0.008783178926144091	-0.019855306306868468	-4.564758700126607e-05	0.0011391320682366687	0.07334705012723897	0.0040803820861821435	0.025285065961744426	0.002049677745912779	-0.07242061496674199	0.00403769359752513	0.7
627	0.004301212317666261	0.00442696102889447	0.002979640208308057	-0.0010131554126208912	-0.02670066251767153	0.00605867133799811	-0.007967456057519924	-0.019923176366149455	0.00010339048355025809	0.0013162837635641248	0.07240405820269852	0.0024809965408044282	0.026978000826794562	0.0025565903325502487	-0.07209818354599405	0.003996668437050808	0.704
628	0.00271703485652501	0.005929675109696449	0.003419778747404836	-0.0011225512259800067	-0.027072833158838783	0.005715786906929694	-0.00675480399026499	-0.01771240791534033	0.00011662636201025851	0.001343129616530404	0.07111576908382902	0.0009218858037503333	0.028465799555413302	0.001440968331558478	-0.07200737136526734	0.0033833531325868473	0.708
629	0.001135238090095368	0.006431003978878049	0.0036339437250101714	-0.0017465918430066803	-0.027370246316581873	0.006339833230646942	-0.005451545963241827	-0.016951172907130753	8.459924101104441e-05	0.0012123532167420843	0.07018478265412884	0.00014644512748289624	0.030192807106717918	0.0006615942536029643	-0.07240957852260724	0.003806374313717175	0.712
630	-0.000422451698750023	0.007847078019730188	0.0041300803852254	-0.002122328039854837	-0.028367766943525698	0.00739718610187483	-0.0043460629282045336	-0.015583729101594324	-9.357567967172729e-06	0.001034054717796885	0.06956251363490115	-0.001070497618145717	0.03215643344207444	-0.0016041509340554002	-0.07270338821568806	0.004002226309096494	0.716
631	-0.0018092320111877608	0.008744214216076844	0.004762868590356602	-0.002164333467290024	-0.029800401868134808	0.006989703686789379	-0.0035837799195594317	-0.012725521647389727	-6.196976653697241e-05	0.0008034467714522254	0.0695394096760281	-0.001332071174667522	0.0338572418235527	-0.004328572535708903	-0.07290413678291233	0.003912973991390168	0.72
632	-0.0027383923629312997	0.00831165476429792	0.005062006438570821	-0.0023562570657708645	-0.03046093014749839	0.0070903002063201605	-0.003049200968435338	-0.009323017335011759	-5.330823180197872e-05	0.0008009273893985229	0.0695391247587357	-0.0023950457966395613	0.03514224804453862	-0.0055989922933670595	-0.07344154745760016	0.0033702700282750853	0.724
633	-0.003429538808093405	0.007880544106935238	0.00547976046463456	-0.0031549423362449845	-0.030833958934754904	0.007326519922992627	-0.0020315315545196924	-0.007686060779178686	1.4010076064337767e-05	0.0007197580492542331	0.06870304020895837	-0.002287256268703887	0.03583429459207688	-0.00618532378273027	-0.0737360760368421	0.00328660089955061	0.728
634	-0.004255169846992378	0.006852453634317136	0.005995749123384964	-0.003751180895870129	-0.03111855304482995	0.00861534385989699	-0.0012385547811423444	-0.006219176063281946	1.7588718376646562e-06	0.0007159703044697233	0.0682220723701811	-0.0022196090600626692	0.035865245204957354	-0.007439667769468385	-0.07347254772716078	0.0033457056917659917	0.732
635	-0.0053296478062294815	0.006187671302093775	0.006439664955330962	-0.00514183170327013	-0.03137689382631731	0.010531391377726055	0.0002492314848018054	-0.004613446430904607	-0.00010736333286435684	0.0007813001973897356	0.06784232900132649	-0.0013185893126799663	0.03553965794821429	-0.009357936034298308	-0.07325697870253943	0.0028312806343819743	0.736
636	-0.006224653291489564	0.006930396760632621	0.006958274167177089	-0.005687924334288358	-0.03131202923188697	0.0107336957650593	0.002140744113899986	-0.004771332154304992	-5.7230564018908725e-05	0.0009058146717028315	0.06702689690919919	-0.0007025355232494993	0.03479279018180414	-0.010681235819895865	-0.07332479225758742	0.0031729604708387324	0.74
637	-0.007630154492538488	0.006533782346035566	0.007139496260325829	-0.006391421509501705	-0.03142118777478321	0.010181472551872876	0.002882177706718435	-0.005451166342403677	3.544206155822273e-05	0.0010853759144992309	0.06695296956980694	-0.00045736576030162845	0.03508110508218246	-0.009656254586279792	-0.0730398484579219	0.004055416743563266	0.744
638	-0.008531189414337417	0.005032935825200198	0.007213979890522924	-0.006665547321907825	-0.03190913582077813	0.010673716779321319	0.003223427325526343	-0.006467133075843058	9.511105347602656e-05	0.0010712993144523747	0.06662976438203515	0.0003462258148315036	0.03670265181503872	-0.007719601487820579	-0.07342460933864318	0.003627944095088017	0.748
639	-0.00930149220445004	0.004157447980999787	0.00682054619717383	-0.006993366889109762	-0.0317753242757219	0.011081728601753556	0.003925308674711303	-0.006857265335336527	0.00013241627519983238	0.0010619484925519574	0.06617307426599081	0.0007723522504027728	0.03816420648551866	-0.005422517851267921	-0.07413873529128838	0.0020995120641722903	0.752
640	-0.010698197070673801	0.003353696071570902	0.006089092264810433	-0.007871221686624337	-0.031552233120038436	0.011482064435225108	0.005161886656371135	-0.006972317418792317	0.00023154901567991527	0.0012279703083620107	0.06625418219281204	0.0018443499526425572	0.039726523162739086	-0.002892648321695128	-0.07521280320879072	-0.00027205357905971247	0.756
641	-0.012151820925242822	0.002010177401152047	0.005932973581801927	-0.008067422100307226	-0.03148076087040837	0.011597113012265703	0.006901661413893218	-0.007479374342767844	0.00036201595877010333	0.0013585352980745955	0.06585358250280021	0.0016092356052349905	0.04103694108452045	-0.00018954027512651855	-0.07645459281250308	-0.0009388852843246352	0.76
642	-0.01333073241390644	0.0010334140421711176	0.005497159881508529	-0.008014193230540052	-0.03185385617956463	0.011401150031091293	0.00869289986865638	-0.007438311401190199	0.00036800517121667156	0.001377236220644981	0.06545782879112604	0.002030672534147816	0.04267481575563225	0.00045863328614442213	-0.07750612060708797	-0.0009487617559159923	0.764
643	-0.014275993633353119	0.0013595467883697615	0.00498699001699148	-0.008305698975066524	-0.03214206153169398	0.010804453721896142	0.010233722369009709	-0.00698237559228013	0.0005159152243169243	0.0014619290293634113	0.0652085274294035	0.002588737455863778	0.04432351756456891	-0.00010316256280446944	-0.07885061756922479	-0.0009235898982564205	0.768
644	-0.015153277778763798	0.0019811137361981724	0.004555087316021036	-0.008717727895291684	-0.032895237887274345	0.010878673343188469	0.010536064493334309	-0.006489389631646022	0.00047811320583124393	0.0013287891255078389	0.06569973740103421	0.0037006466602038765	0.04660208664988703	-0.0016692424398847402	-0.07982257359956532	-0.0011130228611123483	0.772
645	-0.015464879777644863	0.0015207788215643573	0.004511461389980818	-0.008509681142864815	-0.03345354454236669	0.012176754792186299	0.010042973127672558	-0.005201551429268947	0.000416433900901466	0.0012935813406840114	0.06565680450814233	0.0037028756613028285	0.04861934034371289	-0.004706808033174727	-0.0803285889076274	-0.0003761103602755013	0.776
646	-0.015680275198557643	0.000837459683144972	0.004819254096678581	-0.008012935321309225	-0.03406234784033003	0.012365226233016282	0.01018938176184551	-0.0035352521157573256	0.00036697651551006777	0.001301799064697319	0.06470391075630522	0.0032214541957228285	0.050051252222002046	-0.006614396583020139	-0.08038815219742998	0.0003364844891214098	0.78
647	-0.016154819699492798	0.0001932848277789406	0.004889680496503507	-0.007653441374267428	-0.0348495118042085	0.012648202019301577	0.01121905228436375	-0.002651405694536229	0.0003005703474671628	0.001305522479222226	0.06378125716057956	0.002987941376696477	0.05109466828803485	-0.007826634857162444	-0.08028089711615241	0.0008963710425416785	0.784
648	-0.01653474276924226	9.807792552539267e-05	0.00480107392105843	-0.006709269587480685	-0.035772615578707506	0.012063619685558014	0.011870970495775707	-0.00281091291519952	0.0003206543492780212	0.0013150994832029617	0.06320217190003354	0.002731266042435841	0.05194652928843323	-0.008908928622605889	-0.07983404169808378	0.00212088779863144	0.788
649	-0.016645442976025365	0.0011474134372467856	0.004599552197345115	-0.005903271172295124	-0.03634156020087183	0.010921143449164502	0.011482270896627433	-0.0034462149108605627	0.00030918746009729256	0.0012857865458908938	0.06328391980710532	0.0018319116157045747	0.05287164882081583	-0.00869312265757071	-0.07955957613628749	0.002756193461299271	0.792
650	-0.016766673535197146	0.0015458849127836104	0.004469825282764234	-0.0053300653657318816	-0.0371174320071232	0.009757084053754389	0.011317618087502345	-0.004588092921328292	0.00032270205884749314	0.0010667451585562508	0.06337441966736747	0.0016504419313367999	0.05387280055613007	-0.007765623444171284	-0.07947326015211287	0.0035634654265770706	0.796
651	-0.01687828954066531	4.504833135084759e-05	0.003804548682279891	-0.005745609482562311	-0.03743377424443381	0.008611863660001481	0.011833364871090744	-0.005030482517167967	0.0004501585789689273	0.000837073044254258	0.0634478244004122	0.002276225387794935	0.054188592751792164	-0.006702520533471327	-0.07941242541135468	0.005608242332927471	0.8
652	-0.017165552779126087	-0.0018004811555371414	0.003838857991019506	-0.006372762054670735	-0.03731139451628234	0.009608685747842146	0.012037003152819366	-0.005242380557913281	0.0004113982517877919	0.0008498065453637569	0.06383836189605761	0.0027326983835395087	0.05423897193812354	-0.0055185576957508566	-0.07988764605034787	0.00564283078636015	0.804
653	-0.01782653977257844	-0.002534077699495257	0.003799221865060835	-0.006586156107069136	-0.037450152012598374	0.010535113044288879	0.011712835784005405	-0.00412133586553963	0.0003448741970872283	0.0009845524216705681	0.06447343155130446	0.0026298265581148465	0.05448298780606937	-0.004058847591303949	-0.07953665953949848	0.003050765217480184	0.808
654	-0.018746493688079756	-0.0020756954072603507	0.0038162531393173024	-0.006379201669688546	-0.03717798399839804	0.010988232135210626	0.010825477398863437	-0.0031790163015317013	0.00032491548766104485	0.0008845127224227195	0.0656290345993619	0.003011542261746781	0.05467946871678892	-0.0042146007154730885	-0.07935067153491675	0.0008640667065817329	0.812
655	-0.019441832519345302	-0.0017569085792918048	0.004361412358116235	-0.005466767735340498	-0.036709088492491465	0.01053362811499353	0.010361637876971813	-0.002566169579744528	0.0002814919775558358	0.0007807374559326097	0.06632166461985889	0.0026506542306404097	0.054836527652326605	-0.004634907568127689	-0.08001181346496937	0.00035957332884720204	0.816
656	-0.020279372194526763	-0.0015610528091259419	0.004670531957577187	-0.005050129978994347	-0.03660769632231068	0.0103340934949382	0.010232760352131557	-0.0013720591163365963	0.00014920341952420684	0.0009008156771150652	0.066675570125404	0.0009133265845914285	0.055923949144505	-0.004976441448954378	-0.08076494651617372	0.0007112874929752298	0.82
657	-0.0206581689849112	-0.0017900952365487552	0.004855341263224943	-0.004049233348275051	-0.036728607449093814	0.010868819890651334	0.010255991461383913	-0.0017124633666578816	0.00016998164297906665	0.0009788177867487268	0.06683101188339222	-0.00039177644598238637	0.057077408694289754	-0.005045158805551065	-0.08180295851346481	0.0010409287480550593	0.824
658	-0.02062334012497394	-0.000439557679674961	0.00417249900782949	-0.004265094287497621	-0.036527105609823945	0.010823048807642306	0.010317483528846913	-0.0012535324664903107	0.00020113470762906776	0.0011316015880900774	0.06736110476321676	-0.0009681201190456796	0.057820893485562797	-0.005286761849071088	-0.08272266978931567	0.00015825573672224175	0.828
659	-0.020671071807603296	0.0017959170616152296	0.0036180157071647664	-0.00418595667423086	-0.03641455605224603	0.009673450829322007	0.010105215843338731	-0.0012255010190888437	0.0002445438296955288	0.0011726942934018084	0.06768483251509436	-0.00047280803169168586	0.05882774446952858	-0.0064440441966819376	-0.08339472452684032	-0.0004139126904868116	0.832
660	-0.020846562183825912	0.0039017888619808814	0.0037841587519929767	-0.004770728957830418	-0.03640330769514697	0.008503670282579045	0.010085529910814801	-0.0014431530510823107	0.0003879037098707553	0.001378197325035219	0.06764095898389894	-9.664149529037486e-05	0.05991304584612819	-0.007649666521821785	-0.08456172738995965	7.637333811449411e-05	0.836
661	-0.02086889984329858	0.0052253940299941065	0.004211708517456332	-0.005817497293372523	-0.03625171684299204	0.00725120999051089	0.009337195263891195	-0.0011732473279233982	0.0004490967663844016	0.0013989165106761542	0.0674741608095513	-0.0006254517781082453	0.060965193578241185	-0.007514074378791294	-0.085316738296876	0.0011545898188581344	0.84
662	-0.020534644836336217	0.005816920143507753	0.00462050321099436	-0.0059915957093367445	-0.03600525650400802	0.007160637804254112	0.008539279973828204	-0.0002078144469267551	0.0004272308732427046	0.0010810857960173062	0.06724862221592333	-0.0014908990869277987	0.06149875796088709	-0.008830728357592438	-0.08579449288176327	0.002362233120494159	0.844
663	-0.020673685965713156	0.0048261010433595375	0.004949961474786518	-0.005935032611677855	-0.03595590950938998	0.007675232588579314	0.007938247666839062	0.0011211018725879665	0.0005478764243135856	0.0009306203705087835	0.06700085954368785	-0.0007695647452081794	0.06241874136192254	-0.01096552898724223	-0.0862260912426467	0.0030169104469451114	0.848
664	-0.021343458326536117	0.004248833699102614	0.005142550491231589	-0.0049372601421202025	-0.035940290787681545	0.008136314923817507	0.00796211113675206	0.001285967315011493	0.0006544004554805344	0.0009011635936004637	0.0664721450981578	-0.0004976782061182179	0.063525696137175	-0.011799782009695496	-0.0864731540069927	0.0025622806527896306	0.852
665	-0.02214385307365958	0.0030562156707493312	0.005442734302954938	-0.004318985235177728	-0.035676398809528324	0.008507759296474673	0.00800221595357022	0.0006804887568611223	0.0006459874542112112	0.0007045472786547371	0.06566873451608593	-0.0006232640675677844	0.06458837397777842	-0.011524823186977628	-0.08652779443377857	0.0034179009891840617	0.856
666	-0.02243019177349748	0.0021990708033620505	0.005401465101623298	-0.00451225838607422	-0.03522917362950185	0.00875757268765122	0.0076131718148043	0.00037737009601720257	0.0005633381217610416	0.000655144568744386	0.0654864472274884	0.0005119501420589442	0.06533106419598511	-0.012662508506374279	-0.08673612103330192	0.004573498200228966	0.86
667	-0.022393950422619168	0.0022498248483020563	0.005589570324595313	-0.004707494288809625	-0.034516138952165876	0.008755890938703739	0.007112567005433888	1.74946169577638e-05	0.00048346940805293583	0.0006453547454254257	0.06497719444845311	0.002442655455775313	0.06574877946287194	-0.013909693529167527	-0.08700149154199302	0.004405807311208536	0.864
668	-0.02239170354786759	0.0020811787789704024	0.005293993288038091	-0.005222002328975453	-0.033698632562773334	0.008614983333537744	0.006379976455459356	0.00024260004732848243	0.0005619212228959362	0.0006037545878635278	0.06509038022268371	0.003780779250301709	0.06587307158943304	-0.014201479079189346	-0.08710900649269854	0.004000025386544031	0.868
669	-0.022079623167944516	0.0011701060371634518	0.004652867613121402	-0.006075197294572276	-0.03344315820803601	0.00796917410076104	0.005319595614783973	0.0018649269255130259	0.0006701585038326918	0.0007146884828045051	0.0655773015843786	0.00446979649223332	0.06689593792555525	-0.015673334812728146	-0.08759307981106812	0.005459680081899072	0.872
670	-0.021622980246589277	0.0003718103292675509	0.004002823791243695	-0.0069009827357387156	-0.03265438458378667	0.007713092763435061	0.0044234948415657095	0.0023152131503397185	0.0006805495715422529	0.0007038072783601581	0.06575122330166586	0.005223592851745999	0.0679167519330275	-0.01615486430315846	-0.08849747874476087	0.006628170496806934	0.876
671	-0.021029226249828847	0.0005653389670735353	0.0039915014398662265	-0.006419927834560621	-0.03201103790592012	0.007625437210579818	0.003841454299051878	0.002613563777179434	0.0006576054007431461	0.0005977862535632259	0.0654690359790419	0.0043797254164853255	0.0684322947596312	-0.016009417632961813	-0.08935162772606878	0.006547333801623642	0.88
672	-0.020232058944007814	0.0008087019107866451	0.0041603587991017555	-0.005852229905219067	-0.031848872428770464	0.007467704782361043	0.0033604393714543233	0.0037025927460280356	0.0005508113964881502	0.00048536732224804195	0.06469791905134095	0.004456879527103977	0.06893688979347458	-0.016589981711267736	-0.08962548713914986	0.00542080512396084	0.884
673	-0.02006360691157288	0.0005574682857884148	0.004194693058898973	-0.005680596160554078	-0.031313128747848966	0.007376838062481607	0.002800074401386549	0.00497354516323472	0.00044098143031400775	0.00044432988442850996	0.06406816902549077	0.004757064998212172	0.06929742390871285	-0.017204485637192783	-0.08942460623170537	0.004675675315653145	0.888
674	-0.019911426457122305	0.00021337494060495385	0.004367888047141543	-0.006235591309110186	-0.030970029922400114	0.007117048968609232	0.002057291230786628	0.003878650686970373	0.0004988249382780236	0.0003815538278847683	0.06305497328696735	0.005943617409030044	0.06988764267250419	-0.016316203148267018	-0.08898516406218378	0.004917388335470537	0.892
675	-0.019781290275501004	0.00025035054655976217	0.004360177670857576	-0.006787982056309052	-0.031173481044948735	0.006920581793742157	0.0009684972579260447	0.0031675233462144818	0.0004845808058529871	0.0005089052876357885	0.06231053240231699	0.006344370288248793	0.07086934719872809	-0.015630657240310167	-0.08803836398471974	0.005126747303003572	0.896
676	-0.019703191755003638	0.00101509482818739	0.004064573246029629	-0.007482587663513062	-0.031201011326193736	0.006171794920591452	-4.742360593316345e-05	0.003637997635430468	0.0005094374353960992	0.0006503468931887815	0.06252301797174507	0.006627097110599671	0.07174224079535009	-0.015742076898088934	-0.08788764272128548	0.005022172992803846	0.9
677	-0.01991908814567306	0.001476461075217123	0.0039727695020416185	-0.007508577311339583	-0.030991095526275107	0.004987271834537099	0.00015986814614070378	0.004074584485133496	0.0005329981473854754	0.0006789795243506973	0.062144708981186104	0.00647748816528959	0.07181820665411279	-0.015358094250159231	-0.08771836778408092	0.005071725942536865	0.904
678	-0.019935394075151727	0.002392757207500462	0.0037921782490110984	-0.00679501280669402	-0.030677968318364796	0.003702940208047435	-0.0002105563029115142	0.00435635665961601	0.00061696959797813	0.0005735969885208622	0.06167925049444196	0.006074147360963474	0.07317016705105653	-0.01532508047977465	-0.08843464665578037	0.004920134671149211	0.908
679	-0.019775611623195136	0.0030466490500431743	0.003566168788344177	-0.00580368775323464	-0.030127372452848564	0.002822717435074799	-0.0012684629439017195	0.004282263887787336	0.0007305444277715395	0.0005138302834184056	0.06131978197673322	0.006237996849980459	0.07468899759736596	-0.015722071306493196	-0.08913404589306544	0.004522141447094851	0.912
680	-0.019145622782230524	0.003830461060342831	0.0035434538973771164	-0.004582585794761189	-0.029878856590588785	0.0027357431409981213	-0.0021928879657776923	0.0036482914989911103	0.0006689117992707029	0.0006563715716242949	0.061212332610308506	0.004781397680725408	0.07545700895893731	-0.01572460009836756	-0.08966433988691028	0.004554760943041105	0.916
681	-0.018559828126886474	0.005509633119146412	0.0034502047446774682	-0.004284429516548263	-0.029264520110608264	0.002720785655237694	-0.0026212368430003443	0.0033797804616202795	0.0005457728937555932	0.0009071307491252251	0.06140351499095965	0.0031317502478252946	0.07487436466383382	-0.015246662249560916	-0.08982827234032924	0.003781851127054489	0.92
682	-0.01821696058811288	0.0058173596738387	0.0031218773967514077	-0.0035715507408274165	-0.028253973077875288	0.0025216055832414977	-0.003303428968977238	0.003076250502220948	0.0004924008718415309	0.0011698773535416427	0.06220154038022985	0.002604841663866557	0.07397935224033503	-0.014381177994741447	-0.09002080812619441	0.002662633977785709	0.924
683	-0.017493732226567138	0.005062478739820642	0.0027635903374553356	-0.002960480399893569	-0.027668333109691943	0.00282871646185004	-0.0034434038542688655	0.002098322183114616	0.00040968580934034666	0.001137555697674529	0.06263536181509993	0.002920476428423177	0.07257493374257012	-0.01350500179472003	-0.08977810258342164	0.0023177727856462035	0.928
684	-0.01697953526400237	0.003980346996474278	0.0024290139823006695	-0.002648533014277256	-0.02709578933825145	0.0037579333793563495	-0.0029796097814179822	0.0012392290070479973	0.00036401980455114943	0.0010387853044514516	0.062110305798479315	0.003069843874215382	0.07159041810507379	-0.012854886170480171	-0.08943882334257458	0.002317120511227612	0.932
685	-0.017081534740675832	0.0034270291096771886	0.001919447385619926	-0.00280624206652748	-0.026819898662753777	0.004667256923888386	-0.0028134349429035344	0.0013079929951847818	0.0002661597181612445	0.0008304393200289831	0.0619852741690843	0.0023852117684682725	0.07132854835246406	-0.011688305696465734	-0.08878456120450427	0.0017764573026709202	0.936
686	-0.017371055431871896	0.004105838656551586	0.001475871767159281	-0.003789754413642227	-0.026765802601551366	0.004857103597818885	-0.0028789319015072572	0.0007412738456369448	0.00024445069256224194	0.0009713329492370533	0.0620622538083903	0.00280603451250695	0.07161431896501395	-0.01132657206068913	-0.08838110530898793	0.0015345824239180986	0.94
687	-0.016951774150557587	0.006166265298372142	0.0013996636760092425	-0.004707864252238529	-0.02657102787407981	0.004546624389491714	-0.0029090722494049107	-0.0001864824758494941	0.0002809621718717644	0.0012085070730818701	0.06178490638064578	0.0034021843669496876	0.07131044007618484	-0.011559776346752761	-0.0883440978467542	0.0010303815090688209	0.944
688	-0.015894447299935017	0.006966110979007681	0.0010510469799683252	-0.0055023052889390835	-0.026079003080488963	0.004569286118947965	-0.0029514594889724723	0.00022825859905289936	0.00033637324423268177	0.001168518743607553	0.06199157319103943	0.0031706634669706087	0.07046910989727267	-0.0114006751327823	-0.08892319352277801	0.0006999822205256676	0.948
689	-0.015239991672093297	0.0062344035758880555	0.0011896630307157232	-0.005271370858047583	-0.025899083710792442	0.00494597347067496	-0.0036376774988252274	-0.0007394127943057189	0.00034270321811962005	0.0010021592169593945	0.06162702165887991	0.002530868479109647	0.0702828175567152	-0.01062143750606953	-0.08866545260238008	0.001818656075808639	0.952
690	-0.01479464991141918	0.004821097600859314	0.0014360527577919233	-0.003893292611415145	-0.026393242558657087	0.005265815387981514	-0.004088189479350678	-0.0019807476510594712	0.00030928865484877515	0.0008431723235464725	0.06086218358857166	0.00033197661399095345	0.07114374561957629	-0.008948455820487472	-0.08847518888709974	0.0034602738152386984	0.956
691	-0.014254974872355108	0.004121788221749824	0.0012269997937096907	-0.0029530492026165487	-0.02690063320521015	0.0051986398535491165	-0.003893347189251635	-0.0022431911189963964	0.0002982234834487288	0.0007797466225502385	0.060312389683822284	-0.0020537620194396693	0.07206031030817782	-0.0076326922800087574	-0.08884896817012475	0.004682359558306265	0.96
692	-0.014015620359241011	0.0035352138208110126	0.0007474423810163445	-0.0029060806136578677	-0.027525954592488952	0.0047169021102277464	-0.004768327851575518	-0.0026471514843141083	0.0003940080304473132	0.0006983002685320139	0.06113539437822593	-0.0023543570442611126	0.07288938195039465	-0.006912853200565128	-0.08885632384431937	0.005769865963024999	0.964
693	-0.013841512326692312	0.003009515675717972	0.0003745688853042503	-0.0035941508917873453	-0.027831189150728953	0.0051628193192313435	-0.006331980036407246	-0.003380887005809851	0.00033508329819475287	0.0006490324948888514	0.06200172680577079	-0.0009660765620474669	0.07364032329854285	-0.0069814107377834675	-0.08834702087095261	0.00600099752301294	0.968
694	-0.01366263449238432	0.0025113674167776233	0.0003454517060126905	-0.004585035814113761	-0.02753906925862344	0.006726588081915973	-0.007296497560982527	-0.0029467689379710864	0.0002927572479985961	0.0007338999727400584	0.061733458852920774	-0.00018633890355398194	0.07414858865537356	-0.008689627602337465	-0.08802205524014989	0.006335755464729991	0.972
695	-0.012991696745986643	0.001404696839814624	0.00021586276421276955	-0.005608870177521401	-0.027139623078005756	0.006905265913699204	-0.00792474515460864	-0.0028799426036393155	0.00027075657666579864	0.0005605636186756752	0.06114559937907801	0.0004498113285071135	0.07444814660312317	-0.009337062650413272	-0.08802430028944397	0.008405377483559441	0.976
696	-0.012384603201031673	0.0016836013062824428	0.00037090235650295513	-0.004858615731273984	-0.02656719304932533	0.006286117410521339	-0.008704293269719315	-0.0034773882308551814	0.0003355999385071901	0.0005098307112061372	0.06027468313131461	-0.001295772839920798	0.0744530573929919	-0.008870359112675	-0.08777815348205889	0.009922426257515502	0.98
697	-0.012069323423782622	0.001954059277732234	0.00041767285013151624	-0.004254821853133709	-0.025798994657008835	0.00581310710955644	-0.009142527081323928	-0.004865870606736435	0.00038181839423708744	0.0005418812420548067	0.05988748962843611	-0.002752270271794385	0.07451345501528911	-0.007400851030532209	-0.0881895905502542	0.010864605748990872	0.984
698	-0.012728330340274763	0.0013894929003820705	2.458683712135921e-05	-0.003976984134192404	-0.02475032591550695	0.005264760398277246	-0.009019214284743629	-0.00496612601678524	0.00039462210533210975	0.0006390610002865927	0.059737839764435516	-0.0035281880477228502	0.07516212613457508	-0.005649578849589581	-0.08882130426637534	0.01072740251297618	0.988
699	-0.013632697033130768	0.0008486422317023836	-0.0002399403592587559	-0.003774482411374123	-0.0243343474219287	0.0048312516372221136	-0.009141551492309535	-0.004459790575055482	0.00034712236936892157	0.0006897145266139202	0.06002516264532935	-0.003480934171201277	0.07598984296305519	-0.005398128199160891	-0.08901359170258111	0.010643566365020122	0.992
700	-0.014826806252902718	0.0006518964536403461	-0.00019254666967822697	-0.003454779693536284	-0.023638347714361546	0.004848087764286219	-0.008927684381656857	-0.0023737612435061556	0.0002953405942357437	0.00044150936880094267	0.05972461250915336	-0.0032774695969296145	0.0770705589131733	-0.006101929615424562	-0.08950512732093639	0.009166286293002576	0.996
701	-0.015441094783867383	0.0006554951335584374	2.7267322085806466e-06	-0.004409373579850734	-0.02298600616689226	0.0057262571252531536	-0.009336919865235145	0.00011830737698210981	0.0002525829147574064	0.0002904856767649668	0.05915003903212851	-0.0016256164604489805	0.07862229425932396	-0.008128124776131842	-0.0902636221576328	0.007272409784904833	1.0
702	-0.015965627518284422	0.000521603124429812	-0.0001567610879107299	-0.004134867931322957	-0.022249731840043904	0.006890623516843757	-0.009620239840482636	0.0010937081096138268	0.0002486297919755194	0.0002647872466906514	0.05904497614929171	-0.0010526166619880865	0.08027881074855706	-0.009585877144659886	-0.09158005644102833	0.005902479218958532	1.004
703	-0.016706954757026528	0.0009415385850139297	-0.00039543804098175685	-0.004830829718728536	-0.02186520530739921	0.007624598763104609	-0.010043787590127768	0.0014747303305359233	0.00029226577482091733	0.00028197925910034114	0.05928876324447462	-0.0004286486669278324	0.08243069647056393	-0.010153946292567757	-0.0930003396487132	0.00499041759544093	1.008
704	-0.01783407278795417	0.0011966100710962277	-0.0003309432212702529	-0.005192406992985265	-0.02196618635475571	0.0077307895679111375	-0.010183925999703226	0.001196696027946018	0.0002889669413265857	0.0003046351512763517	0.05976502738682355	0.00021588546028364396	0.08434713746347801	-0.010027213152513294	-0.09408600329640657	0.004474843693726915	1.012
705	-0.01926412433889134	0.0006888488130947679	-0.0002889541723930252	-0.004961139009043663	-0.022387202043664685	0.007029918753267212	-0.010662105453046458	0.0012954098227103122	0.00021956947357810937	0.00019759910705055998	0.060855087696232595	0.0001433029207618102	0.08642914922570807	-0.009903054932195234	-0.09490142062379082	0.005408954176963328	1.016
706	-0.020626364702978954	0.00018727215027015704	-0.0008196882758643937	-0.004459940926138101	-0.023326120025711244	0.005570632822861519	-0.011589757829182156	0.0010987764444286966	0.0002404216413094664	0.000265127768483425	0.062458128612907504	-0.0010048922512701608	0.0893997222217957	-0.008566831616923008	-0.09573634160020951	0.006809695691605067	1.02
707	-0.021765007794714644	0.00046205434495067777	-0.0015299235827627262	-0.0038209010649310005	-0.024366722401359276	0.004421006653223565	-0.012346180017712045	0.0002745425000667595	0.00022438716363137678	0.0002447822458623893	0.06381199352477984	-0.002087277113000913	0.09245526494394221	-0.007324691061833944	-0.09648381166755776	0.007730323529760093	1.024
708	-0.023865867929009778	0.00031856517059617806	-0.0019167524441557717	-0.002982313954224468	-0.024983575095299984	0.0037684419307595996	-0.01217844507844704	-0.0017977398302492123	0.00026945482044602744	0.00031762031757313864	0.06450978507065151	-0.00195551913770126	0.0952188967891323	-0.0058714576715043	-0.09705349628438528	0.008102243098238145	1.028
709	-0.026361159807322912	-0.0003206294157796978	-0.0019022989759159407	-0.0023933605294306918	-0.0258531245491172	0.0044910818682256225	-0.011574315445866392	-0.0025339713796409848	0.0003412362547498005	0.0002842461545564928	0.06465724955935363	-0.0013437883246849368	0.09783884606864478	-0.006232604963437932	-0.09714643308841864	0.007948866472757346	1.032
710	-0.02911317401144303	-0.0011554134892973814	-0.0019386421100193053	-0.002652883265696058	-0.02721878684391007	0.005142729767852974	-0.010944390803047904	-0.00042749472908591496	0.00033512011002539776	0.00027716840012502854	0.0652638104368546	-0.0012722110237890268	0.10072082498869156	-0.008629815987868727	-0.09710476186511494	0.008617760057186613	1.036
711	-0.031646118308330876	-0.0014701888913440657	-0.0015894472469122928	-0.0027275564164309413	-0.02848146450773981	0.006113379936303953	-0.010537763774612272	0.0012721566839156264	0.00033774606894922533	0.0003247883655268773	0.06583600000430022	-0.0007689899968635638	0.10327716087534301	-0.011682208027574425	-0.0971961130349731	0.008838457927258354	1.04
712	-0.034350730557815054	-0.0012221470350369979	-0.0015872251658585672	-0.002207590994039662	-0.029639269484546354	0.006643941585768148	-0.010570477553163253	0.0016752871885478637	0.0002451520239177075	0.00026036129430493304	0.06745897204710134	-0.0013438014710119095	0.10561096574270852	-0.01334858090960131	-0.09716738710722816	0.009442370042782736	1.044
713	-0.036683861973457965	-0.0005300948236070988	-0.002143252239435893	-0.0016940321991548164	-0.031199346011572458	0.008199298066175632	-0.010482686289506526	0.0009518615849942527	0.00012556385344697518	0.0003181850013511932	0.06949260632349874	-0.0027876624223135723	0.10809699757216475	-0.014315491282171543	-0.09720602144862465	0.009757775697983726	1.048
714	-0.038709314890582935	0.00041730856669483377	-0.002398902697517392	-0.0017474014082955172	-0.03235193003916811	0.009914490949668705	-0.010536810136352534	3.60161733236144e-05	2.778365057877776e-05	0.0003502023466086789	0.07137404156928709	-0.00338936527681542	0.10954151103799752	-0.01464656746693885	-0.0969463785706997	0.008965155626759177	1.052
715	-0.04043097948175561	0.0014009389617310824	-0.0026124014349704103	-0.0013063688310079472	-0.03379552271085493	0.010960247920390439	-0.011044372647143443	0.0009631077073592035	6.066160985490088e-06	0.00036328473579535906	0.07355913408036349	-0.004932059749859026	0.11090190358219296	-0.016023166043029582	-0.0965838273388259	0.008473854974016752	1.056
716	-0.041742981355658945	0.0024791445852587676	-0.0028454359126693744	-0.0015938650266472839	-0.03526414522802397	0.010470942113435184	-0.012617766611301054	0.001541684755878443	3.337601322723335e-05	0.000386525959345799	0.07584371601248542	-0.005506934586229861	0.11265322458997068	-0.016651442129213948	-0.09605998723532998	0.008773783914637234	1.06
717	-0.04268891271059383	0.002896346231330279	-0.002998594257342092	-0.0018296583860479654	-0.036635717899435254	0.009799674032112564	-0.014027924418855494	0.0013527199823489653	4.114101166515177e-05	0.00042578467663662505	0.07784862487335723	-0.004990810737032971	0.11362520330284975	-0.016808807410201757	-0.09516381982532267	0.009054590967160379	1.064
718	-0.04286110883403254	0.0031636883233868854	-0.002822089289199502	-0.0017969938567640468	-0.03765722173705352	0.009374407371646337	-0.014838148946100064	0.0014749303376523854	8.826943709538006e-05	0.00022193476530578044	0.07915309394227583	-0.0046408079601286435	0.11330752148342316	-0.016416866985443646	-0.09437031612442866	0.008519547816597795	1.068
719	-0.04296017677848854	0.0030355225207461395	-0.002693616128584302	-0.001266597750993657	-0.03846080138398715	0.008733592621795443	-0.01627349111867273	0.0017110138022062471	0.00019197312705370345	0.00025204503516248306	0.08084784417659728	-0.004094425022141512	0.11306243578951664	-0.016078353218912808	-0.09371416761074523	0.007607041600787744	1.072
720	-0.04290676146651586	0.0031277722623982533	-0.0022063967215476244	-5.637743010818196e-05	-0.038610882985889106	0.007785272088826997	-0.018560866127143517	0.000603101348902253	0.0002485790984149251	0.00026334058242870155	0.08253867032600855	-0.0033643248740499033	0.1127177258375316	-0.015160772441498185	-0.09322006801213818	0.006701828183391866	1.076
721	-0.042639994432425124	0.004149641230718062	-0.0020824576345032596	-0.0005228296367282796	-0.03806251175904031	0.006497664866345246	-0.02052384603339016	0.0009517390640757617	0.00026668162172220904	0.0001967745452191147	0.08435728521395543	-0.003238411938922281	0.1120518003205789	-0.014694989738263307	-0.09336695743146556	0.006560251463346195	1.08
722	-0.04258140783718313	0.005987767781161906	-0.002147262897025104	-0.0014532313008692628	-0.03747588508931015	0.005777552380568239	-0.02193140818947941	0.0015892491374515164	0.00034923912484397895	0.00021545870776274123	0.08541836163440907	-0.003829559907253982	0.11153428965388686	-0.015178590577160055	-0.09316592623776196	0.006791193482842995	1.084
723	-0.04252037252758048	0.008666644913509717	-0.002501004515086811	-0.001964695353652	-0.0368347280841303	0.0055557535980581335	-0.022921461385626424	0.0016357467627909658	0.00038689624583372346	0.0003448773286091788	0.08669866310420637	-0.004082764272939154	0.11078588607803375	-0.015318496855246461	-0.09309387882332919	0.005062773842663822	1.088
724	-0.042265549351705595	0.011875975432255118	-0.003073555645619995	-0.002109032111017828	-0.035976914007499354	0.0048748971258683865	-0.023309513199530812	0.001739644990645365	0.00044845931571870884	0.0005306428746466051	0.08770328883556233	-0.004048337100642359	0.109481615157314	-0.015775962209764394	-0.09300783100491661	0.0028120108449720153	1.092
725	-0.04250495222588969	0.013413841169285682	-0.003637148677577542	-0.0019970790592325964	-0.03549817293599173	0.0038349838871702463	-0.02342929394023558	0.0028889722219726877	0.0004353071188818372	0.0005430581626619144	0.08895128451690086	-0.0042750008533701265	0.10816584168326746	-0.015442837998850779	-0.09248286559911482	0.0009339021298800094	1.096
726	-0.042321426173190485	0.01316549360602301	-0.00393713345069352	-0.0016886638348831537	-0.03529468089778183	0.004047792081351108	-0.024004009947268548	0.003624887773528517	0.0004475825330442741	0.0005332359595026189	0.08993740783352382	-0.004882644781708728	0.10652500526919394	-0.0154226548138072	-0.09135274510274338	0.0005223937712752703	1.1
727	-0.04146609400694515	0.01294771725073104	-0.004645057570605564	-0.0006653227092167455	-0.03437947273366335	0.004689313742620053	-0.025303549409642603	0.0029223624486508994	0.0004977882012481696	0.00047693387607587447	0.09140568223205331	-0.005278920346446236	0.10423546441166404	-0.014557869036487292	-0.0903447611934506	-0.0006343756864315181	1.104
728	-0.04001770430228891	0.011705660289691642	-0.005196296081623523	0.00029252988078645563	-0.03267267982362034	0.004590524290546485	-0.02714131111297185	0.002002807809667002	0.0005407215704087665	0.0002988496758481474	0.09313246496749525	-0.004807398050682672	0.10091515579540841	-0.012453432017583484	-0.08956035090834681	-0.0017297018185868322	1.108
729	-0.03838543798897273	0.011281167661030286	-0.005511675618251773	0.00020580736184498932	-0.030296749425206725	0.004565317448260886	-0.029608626466640812	0.0009679617155861045	0.0005995322589703175	0.000271139994463894	0.09457999960682989	-0.00370654835824772	0.09669276201002919	-0.011342723546350544	-0.08806980462038672	-0.002342282910175734	1.112
730	-0.03570910527883413	0.012028265382873708	-0.0059710085399075135	-0.00032171456018951214	-0.02829599715892978	0.0047986712848416685	-0.03265219544071462	-0.0012116731313945247	0.0004698821288175659	0.0004070422032130073	0.0962277366503153	-0.0028167048179406785	0.09257550503628358	-0.01033313500118368	-0.0866448176140719	-0.002650911785462036	1.116
731	-0.03258429993141326	0.012464053232399176	-0.006820373324291209	-0.0009175749854837386	-0.02625326615646994	0.004359753538588222	-0.035544391615472425	-0.0027484479200297735	0.0004262645127071702	0.0005380333163514913	0.09852281533213254	-0.001982369838330738	0.08850428660827712	-0.009268124174487349	-0.08625103556317612	-0.0025454831764601	1.12
732	-0.029005373453711493	0.014475513343562795	-0.007191943044695723	-0.0010987903502267982	-0.02404128068236677	0.002659518756144369	-0.0378741712216992	-0.003604168722693736	0.00034421869602109154	0.0007077751137879197	0.10024352207538986	-0.0022080217153429013	0.08411968327248695	-0.008790380675790863	-0.08659465567477247	-0.002241606107475074	1.124
733	-0.02498312553367025	0.015898765651024604	-0.007465877856738183	-0.0013869270608226805	-0.02222602309866465	0.0015118589305575824	-0.039316669971341894	-0.004104397777841758	0.00031576831836487615	0.0005696503313204443	0.10053861944870052	-0.002682608424310083	0.07975909338897647	-0.007625993482440169	-0.0866217845115876	-0.0022805080978364656	1.128
734	-0.02120606543146993	0.016494101677378588	-0.007685342705434207	-0.0019101739678183596	-0.02099257778328556	0.0009746211879043409	-0.04039993179792661	-0.0042924794350061215	0.0003590347420484531	0.00041716223829022403	0.10064364365879931	-0.002519125389425887	0.07546099529302572	-0.0069743883947829335	-0.08617975596924789	-0.0022898783262469066	1.132
735	-0.01769055322309509	0.016299304609618346	-0.007479242037636414	-0.0020053902910800777	-0.019920708953644024	0.00032531167778162705	-0.04201279396636748	-0.004084297823943801	0.00029862115880152954	0.00039068472176814387	0.1017412716193926	-0.0022892993831582263	0.07092014662221548	-0.007231990035408909	-0.0858567412077244	-0.0015044839093977496	1.136
736	-0.01377770395029312	0.014046216889809999	-0.007158766035788499	-0.0017345519189380456	-0.019242314222503224	0.0002035577549291379	-0.04396398795119967	-0.004369906529538372	0.0003220985858542988	0.00035297687809471745	0.10272890096444354	-0.0009370649632635163	0.06692650744646052	-0.0075053973040880365	-0.08583473488398925	-0.0001559910359563467	1.14
737	-0.009545129607598277	0.012020081947070656	-0.007287924422648293	-0.0018731223652347056	-0.01831873729927505	0.0005968047911775105	-0.04588584653545667	-0.004098608581696243	0.0003769099737270119	0.0004991172700599274	0.10336801788115144	-0.0004234473514467291	0.06277172429225829	-0.007651161216411092	-0.08547901435647967	0.0008301753379008638	1.144
738	-0.005907938874559981	0.01178619124063636	-0.007546831741277492	-0.0022388910367057845	-0.017330783811262337	0.0013201898665029653	-0.047701772837760364	-0.00401367953224244	0.00042506566340986775	0.0004470044723828875	0.10405296771891075	-0.00021217752408662655	0.05915138253986179	-0.008336219227172188	-0.0851420888045031	0.0011474211623821273	1.148
739	-0.0029351215049958903	0.0126685382169938	-0.00779116175725444	-0.0015448112865178798	-0.01662340211570891	0.0017532351864980621	-0.04916931811579812	-0.00409649189852398	0.0004569809777601693	0.0003301569469957947	0.10458290713371295	-0.0009088723286214068	0.0558285024006963	-0.008493056801238694	-0.08434938697831255	0.00019114210842794267	1.152
740	-0.0008196893976226659	0.013700537676519743	-0.008070880974296162	-0.0010474952991022849	-0.015709757738276826	0.0015601212798811194	-0.05047884624080503	-0.003490365622397674	0.000454413452537254	0.0001249498239994194	0.10524982318307409	-0.0017611907238867836	0.052365809059162285	-0.008737957080813576	-0.08299087132892664	-0.000448760247141896	1.156
741	0.0008114480934863456	0.013826923003856023	-0.008419887021278858	-0.0015959252865602148	-0.015412294585343838	0.00013741256549732839	-0.051157740064275266	-0.002699856056476933	0.0004732158876221448	0.00015530771329700892	0.10579498757541107	-0.0011942807799370397	0.049625544635216054	-0.00865975821624436	-0.0817152747475735	-6.998319675911358e-05	1.16
742	0.0022964509235773823	0.014007538094019799	-0.00913906151153794	-0.0027101880466826327	-0.015378013977399433	-0.0010497380554091772	-0.05162908872611972	-0.002399236670740045	0.0005174200472207442	0.00018397772407055814	0.10659998231358421	0.00012144868530581179	0.047686126423533065	-0.008558265040133397	-0.08095381557469816	0.0003043031268505562	1.164
743	0.003926600465439103	0.013658738008690111	-0.00969247843254016	-0.0037487151695608212	-0.015475987925991152	-0.002334678045841227	-0.05233481034980897	-0.0024067955819817525	0.0006632642644400442	0.00013319112941487428	0.10720236366104041	0.00149145314629778	0.0461459485141213	-0.009402566541694753	-0.08043490031855023	0.0025092129675150935	1.168
744	0.0049224754079752716	0.013433774793781168	-0.010231552464121062	-0.0037801694488761917	-0.01603420040431652	-0.0035010672935477157	-0.053483194431043025	-0.0030120369353238215	0.0007422100221930696	-2.1792128501012894e-05	0.107940120636945	0.0021124291800997917	0.04555767493371571	-0.009968544969615181	-0.0794135337186675	0.004637246301257307	1.172
745	0.005768393639246173	0.012485473746112733	-0.010409715648918193	-0.004623714483364029	-0.016724696875165167	-0.0035359877556438777	-0.054399138874054294	-0.0029963082510189747	0.0007524728937342733	0.00013266458717104676	0.1083589279657122	0.002842425004776894	0.044824538211055386	-0.010088339032045358	-0.07817078120629303	0.0056836260013504785	1.176
746	0.006886843356587175	0.010383820766835312	-0.010587048619707669	-0.004943304287001273	-0.017081857727640065	-0.0028774697696248982	-0.05466712776113551	-0.00287799756717557	0.0007469790796585445	0.00022498873928863454	0.1089320489515258	0.003480306140886196	0.043179790573861794	-0.00969846712960475	-0.07740962794502189	0.0062079627903134415	1.18
747	0.007055282650756587	0.008370834221400298	-0.010621411507849015	-0.006065708021867943	-0.017395551490755584	-0.0023926677988386465	-0.054683812768628	-0.002844850461708341	0.0007160677000581117	0.0004509625283225791	0.11008141696825159	0.00419567894784847	0.041485673135747	-0.0085090518105607	-0.07663766472809293	0.006694642430126046	1.184
748	0.007013072536399716	0.008034467597791407	-0.010347033739957809	-0.005340522271154398	-0.018072945662451465	-0.0017460555804488318	-0.05461888066182057	-0.0036048326495814703	0.0007777906521880924	0.0003684748863627602	0.11129096392356944	0.0042029465739716445	0.039714873950545466	-0.007799389291381592	-0.07575784093986426	0.005784750933582637	1.188
749	0.007055768311624572	0.008452436411225499	-0.010325488663002955	-0.004755765946399717	-0.018859178283317596	-0.0007085711213896465	-0.054079933943347536	-0.0038879947619762188	0.0008300566351900178	0.0002649764025173654	0.11261258508235394	0.003910443805070262	0.03793130056514903	-0.009350096971959373	-0.07516510970984946	0.005974412023464059	1.192
750	0.006982775915954028	0.009372089550773802	-0.01035430244874686	-0.005208722335475254	-0.019363686448736917	-5.161151661521113e-05	-0.0532259564027424	-0.004244812441505538	0.0007884312601611475	0.0004586539724669884	0.11465025475680597	0.0037044616895663424	0.035788552353201435	-0.010481197528750888	-0.07526606907459642	0.006350978272344009	1.196
751	0.006516323355090103	0.009626543041318596	-0.010519948337100937	-0.00581105519621691	-0.019711763907067872	-0.00018569029063367866	-0.05241936003118978	-0.004593018637897359	0.0007597043261858978	0.0008664414484749014	0.1170354597213514	0.0036355433780720942	0.03332447078422978	-0.010239515882651077	-0.0749848860336633	0.006600591905950988	1.2
752	0.0061581732200865135	0.01082617791350372	-0.010405147682812537	-0.0058291961643805726	-0.02010355518618987	9.287185786154223e-05	-0.05189653503080419	-0.0041118363936665965	0.0007054344829444863	0.0009781410574722699	0.11906708145145163	0.003153939910844105	0.031002738714153516	-0.012242025016432768	-0.07452818998283955	0.007031766327576794	1.204
753	0.006110088337808043	0.012131860399908385	-0.010328232772171968	-0.005102936582585565	-0.020623750762190092	0.0009969478376084852	-0.051448702070018136	-0.0037192877989261027	0.000735892142627132	0.0008547979129750275	0.12097018558468811	0.0021654763874318006	0.029229114301811528	-0.014771445278508589	-0.07464459488834188	0.007344427382245762	1.208
754	0.005134526286350814	0.012249435997857347	-0.00996326501285508	-0.005781970596542627	-0.021013269736153275	0.0023456787234988597	-0.05149143157231664	-0.0036347543451007913	0.000843413982624351	0.000744020901378307	0.12267753682085833	0.002549219083303326	0.02825787738252639	-0.01652855479921081	-0.07444538817388388	0.007956764534513234	1.212
755	0.0032740224560580053	0.011381702873444654	-0.009469024478980284	-0.005164034571958498	-0.02184122814114579	0.0026801158545888912	-0.050941189055359735	-0.00362400866451447	0.0008345944693081908	0.000567670394194942	0.12435545314221343	0.00217641162355305	0.02774828306217311	-0.016391839009230396	-0.0739609114177962	0.008273821203372358	1.216
756	0.0013518186245483604	0.010946076669929632	-0.009262735199096232	-0.004768522341884282	-0.023464692721280697	0.003221164890478261	-0.050033956171379644	-0.004314655106248166	0.0006512105782206177	0.0005632317363563657	0.1262638782682342	0.0015717181930462194	0.027430067388123855	-0.01564917560212583	-0.07293559077693132	0.008330001774884676	1.22
757	-0.00010573934987020712	0.011479143948713643	-0.009245880981455654	-0.004372829090291167	-0.02494479409553489	0.0034597057156655407	-0.049453398284766484	-0.005295001887016276	0.0006912151368500972	0.0001901970840382526	0.12804698500085812	0.0026108319796300304	0.026350026324878564	-0.015100112402509	-0.07133841387341194	0.006927904830635517	1.224
758	-0.0008609214755812122	0.012593803111829309	-0.009147483961942093	-0.004967061954174506	-0.026006248505979282	0.002959663016938601	-0.04912129106145405	-0.0050861834329026636	0.0006427016514812699	0.00011913916680518928	0.12981640404210024	0.0038017207268029635	0.024601492252060153	-0.015180110998023012	-0.06992465286995977	0.005658870384574521	1.228
759	-0.0013627340344007366	0.013420223854101484	-0.008796527866584648	-0.004649219887575702	-0.026261857344497493	0.0030198028449747107	-0.048913987981384854	-0.005667843524234183	0.0005353221065081867	0.00010656319814761483	0.13133021976080286	0.0037857609354424314	0.022567554809067986	-0.015274462938434989	-0.06909798943416952	0.005159015676537435	1.232
760	-0.0012197030880770048	0.012556987734602105	-0.008625436779283787	-0.004049927797662579	-0.026928334540361542	0.004275091256156228	-0.04869477870700621	-0.006588676748628805	0.0006009381529450842	-4.6727715503077436e-05	0.13234637358419915	0.0030822576122188374	0.02058318619386536	-0.014834733661891503	-0.06806224481644046	0.005505569158672414	1.236
761	-0.001171696911337174	0.010570293603076823	-0.008418474345554027	-0.0043016648711517004	-0.027683842013684654	0.00439252594066498	-0.04869220773555378	-0.0067244021820144365	0.0006042746159971161	-6.301124445057798e-05	0.1337867332888941	0.002358572627025391	0.018183720026319433	-0.013283004514498539	-0.06660850689294832	0.006950530699443197	1.24
762	-0.0011254765451287774	0.010374841959313628	-0.008359439214626783	-0.0049411919318996	-0.028190583581724125	0.0039104511470093575	-0.04951991425096008	-0.004948227291788321	0.0006150584345655279	-8.759914443857281e-05	0.1358752176401457	0.0006880186957941357	0.016072320363106962	-0.01231700034537243	-0.0653671828407596	0.007220546445413984	1.244
763	-0.001941014240258652	0.010600863772170758	-0.008542205825331738	-0.004832926642468932	-0.028400769983942704	0.0035361456245101212	-0.05048461964179667	-0.0033946878703986247	0.0005457889322729607	-0.0002682671825768031	0.13823427553815704	-0.002168062000255953	0.014138945058044616	-0.009964459492078402	-0.06355039961529621	0.006391233586762147	1.248
764	-0.003014825697124123	0.010478173542852878	-0.00845525793589773	-0.004735137551684497	-0.028532392928015717	0.0033044374322612606	-0.05124945361405262	-0.0029823723041255646	0.000516741139374383	-0.0004796804693242707	0.14035193682442168	-0.004205071699977429	0.01111972586189786	-0.007586779088805626	-0.06073647360763189	0.0061062697970224716	1.252
765	-0.003796246079350708	0.010418293795640665	-0.008311355513538626	-0.005380819365715229	-0.029017981358968076	0.0025531282398734076	-0.052632043528405933	-0.0024339809659427486	0.0004674590771415595	-0.0006277130710572332	0.14238069212095641	-0.004301029586971176	0.00883093521135755	-0.005164271359597131	-0.057921460148814545	0.004836232292630643	1.256
766	-0.003794848452380587	0.009248137267455422	-0.00797121048875857	-0.005405798191303108	-0.029945421539958876	0.0024018280727744487	-0.05422087446406524	-0.0025887289407468417	0.0003915630605922164	-0.0006918306391486851	0.1441449288181489	-0.004541297315909997	0.007182244127904016	-0.002390099760370824	-0.05578638100138818	0.003867629231396818	1.26
767	-0.0032845985335340257	0.008285636762371758	-0.007574959235995302	-0.006096380646957066	-0.03071135231432464	0.0028715598129630078	-0.05564717631003979	-0.0022869143500112523	0.0003777710171425666	-0.0005373604295559566	0.14583256811016648	-0.004368321529552856	0.005568277739286965	-0.001169951722086048	-0.05456053058390447	0.0032015719505752668	1.264
768	-0.0025381973233680006	0.007369630739311973	-0.007489944531293054	-0.006683931863978506	-0.031271020846672076	0.002521299601303028	-0.05697508561326091	-0.0016435780263831694	0.00028312211481417376	-0.0003224421726666197	0.14761349733579404	-0.004119533615263744	0.003880973852886575	0.0002515216082258154	-0.053503345046664715	0.002526873453512648	1.268
769	-0.0017985901865342638	0.006805438745020168	-0.007452010095365475	-0.006861959384350728	-0.03139750299630228	0.002103726636291752	-0.05790102946402095	-0.0010823295843516729	0.0003920832962099503	-0.0002116893608935472	0.14865142905950396	-0.0043931985754685704	0.00199154598534022	0.001256126846114175	-0.05248592547861771	0.0022837250228709294	1.272
770	-0.0013671039643133763	0.006593053722688208	-0.0076559791885517725	-0.006705482278813072	-0.03133612108741956	0.0019503267038648456	-0.05838911117419919	-0.0007999698292398137	0.0005125467356950921	-0.00018643355423340104	0.14952801459860562	-0.005425770587122023	0.00013943203627165592	0.0021605922279000003	-0.051431678054732095	0.002313523521133438	1.276
771	-0.00119256058491902	0.006482099828990621	-0.0076479492044306315	-0.006477311760408444	-0.03169479890655121	0.0015595407577854313	-0.05903689981595023	-0.0009617428090377346	0.0006170848541427615	-0.0002612157697464478	0.15098575438275022	-0.006008342060970768	-0.0016434539553535216	0.0029125126164810285	-0.0503871768451902	0.002654298841277326	1.28
772	-0.0007374205051902507	0.0070804661140617545	-0.007288728474206078	-0.005611627554117387	-0.03229120145172406	0.001136915610034804	-0.06025769352744128	-0.0026637758526360422	0.0006502856043959147	-0.0004227714635118148	0.1531965929157007	-0.006537611584773442	-0.0031877785708892973	0.004096485477348715	-0.05008405612378395	0.0028217587376623827	1.284
773	-0.00038386521021893574	0.008320341418662575	-0.007339994239224411	-0.004853179840475108	-0.03303507334031335	0.0007233554044536773	-0.06119601643482674	-0.005172198794786163	0.0005618755325927137	-0.0006279340167127214	0.15574114585937854	-0.006379005642484884	-0.004705547280099855	0.004552591456163006	-0.04964252485577007	0.003335869792468564	1.288
774	-0.00020417818435038496	0.008339074799826665	-0.007270222529503248	-0.003782363353633839	-0.03323019980343774	0.001005060072012915	-0.062041939219414005	-0.0070529176385954895	0.0003906277493089891	-0.0005192657006371166	0.15743435768082417	-0.006796210201471912	-0.006052352602999659	0.0042208277632703375	-0.04902609318362044	0.004485633944567651	1.292
775	-8.843993564215582e-05	0.008418429860110314	-0.007516951293442684	-0.002953733841407065	-0.03297712843171726	0.001970922470531016	-0.062373781675675796	-0.008069993045337153	0.00031382118432436587	-0.0004981140381732785	0.15803135588077472	-0.007950481611396654	-0.007629610547590942	0.003985958892816778	-0.04775926532443897	0.004996851002607631	1.296
776	0.0004755211600978061	0.008556568940402683	-0.007881545345259807	-0.0021820235350821964	-0.03298717913129258	0.002891455880548031	-0.06242227063159128	-0.008663702616267348	0.0004045917781015244	-0.0004369639345377359	0.1578910463129629	-0.007997759186268959	-0.009257360133460776	0.0029106811896057972	-0.04622280412376198	0.004821583044068088	1.3
777	0.0012528137410341336	0.010577569212597747	-0.0077272960369152615	-0.0015632938032068948	-0.03325000395402591	0.0030784815364441756	-0.06245987785006869	-0.008973290130323516	0.00034875943169678945	-0.00043652295497563867	0.15757125873894487	-0.006951980959551328	-0.010681565389114304	0.0011247305984858958	-0.04505408872586976	0.0030441465246482686	1.304
778	0.0018824046515871513	0.012633434149718783	-0.00809286481929867	-0.000987021154641535	-0.03403220554711225	0.002450494477694319	-0.06277553144643286	-0.009656709620173384	0.00020041658823867037	-0.00026477942419491924	0.15743879371651068	-0.005756072298000583	-0.011287322693328047	9.128618404874271e-05	-0.0433336906188403	0.0013892074453282844	1.308
779	0.0019765350710971253	0.013008979313915318	-0.008568570853408073	-0.001371708539956156	-0.03483085240397526	0.0019781192715861893	-0.06310093228982079	-0.009109764112078186	0.00012041503476433234	-0.00011492537601542503	0.1570261113279288	-0.0032903592817752026	-0.011311450350699548	-0.0007119052142662782	-0.04131125578102183	-0.0004885965936008499	1.312
780	0.001677914425307873	0.012351433933451728	-0.00906409204854657	-0.0018805354372902652	-0.035230816067560344	0.002455481702493264	-0.0631132259967263	-0.007956946839277262	5.798514846946476e-06	-0.0001416014286895558	0.15619032089140159	0.00011533149286379728	-0.010473675777610856	-0.0022138378893137994	-0.039992223990539574	-0.0028294859332038767	1.316
781	0.0014763057046243639	0.012305038136979009	-0.009197400735555758	-0.0027871248064778153	-0.035291718738865684	0.002361350731073663	-0.06294200919265314	-0.006598578969088017	-0.00010639767876109646	-0.0001506014141489079	0.15503787115637732	0.002900015323809013	-0.009755790545935727	-0.004445500234109216	-0.039220860085633254	-0.0036847592018511783	1.32
782	0.002121965763227789	0.011732188649302516	-0.00936238150707481	-0.0033680961880109507	-0.03522255084625528	0.0023879370865515616	-0.06282773555404711	-0.005998599320937008	-6.775029109575017e-05	4.8618030028744656e-05	0.15364682446078212	0.005399988224737155	-0.00990208336840847	-0.006812955840021566	-0.038386288534226196	-0.0034892406714037236	1.324
783	0.002983727671194105	0.01037562539806903	-0.0097819771195134	-0.002966052975207804	-0.035123223765009766	0.0033094364910257554	-0.06274539447444531	-0.005614675473528534	6.480715254867111e-05	0.00045896550440545467	0.15204960157230946	0.005872299211304396	-0.009836364383147677	-0.008007245580750905	-0.037611176745542964	-0.00352851274591827	1.328
784	0.0042067383248555875	0.010067556280091448	-0.0098131824949318	-0.0024022509814210164	-0.035438532126096364	0.0036531237725424184	-0.06262813362236815	-0.004747546033541716	0.0001282747613469039	0.0006149294887224181	0.1501457625354355	0.004495640992301954	-0.009721224001637972	-0.008568397024209947	-0.03687970356538375	-0.0032132165636593844	1.332
785	0.0061913559124912474	0.00996265592355563	-0.00992931502665622	-0.0016808564137526557	-0.0356597224895991	0.0034330227708181046	-0.062059260482652936	-0.004223414302517309	0.00023531769027451975	0.0006361179390332712	0.1476781908314667	0.0034947898956159632	-0.009654030138501492	-0.008952197841450238	-0.03680253628864066	-0.002770278434489062	1.336
786	0.00827336981990016	0.010520495513386593	-0.010102938941802688	-0.0018736275368674404	-0.03482970912446973	0.0028199831169425597	-0.06169484585272312	-0.003598891346913497	0.00031261088587665096	0.000878422928806394	0.14468128008532932	0.0027655459664237686	-0.009706743075112967	-0.008648537999093656	-0.03693302380977977	-0.0029635508924929343	1.34
787	0.00994974657331766	0.01041011386003907	-0.010156682137505809	-0.002064271119200769	-0.03346800319431994	0.0021486047067473995	-0.061533249944410895	-0.003336812180604015	0.00037930963815149246	0.0006749778750926267	0.14126634400963645	0.0032867744369297737	-0.009745457608203837	-0.006861259693174128	-0.036692007270596	-0.0043582879476768	1.344
788	0.011321034281829585	0.011069378471826053	-0.01024691639363599	-0.002144029384857532	-0.032409885633116906	0.0015678858772628153	-0.061731273535970854	-0.0029207245083153863	0.0004801745397897148	0.0001980829848813927	0.13847047789815234	0.0042665232948607065	-0.00982559552278154	-0.006314267561159748	-0.03605801565232004	-0.005823009388886561	1.348
789	0.012399148656405703	0.011601300999456842	-0.010622376862862631	-0.002415284255775811	-0.031503063501468725	0.0020625271453120343	-0.06172116878344309	-0.0016629260076067424	0.0005451105091629262	-0.00013118347036356677	0.13615602911684224	0.0033064935263498046	-0.009376745959857831	-0.006681367946908493	-0.03587693305737618	-0.0061797205440504484	1.352
790	0.01329115576432899	0.010963556558409105	-0.010965693774146145	-0.002965201584671319	-0.030755690086957155	0.0022885285326746958	-0.06176609330611404	-0.0014813880574415478	0.0005218714185709404	-2.460604747319889e-05	0.13419327721795363	0.002357856704020757	-0.008294438888855792	-0.005358043765587823	-0.03622438811981279	-0.005880862328269343	1.356
791	0.014971974482461776	0.010482609748996874	-0.010928255282906824	-0.0033854023880600607	-0.030343062153110226	0.0014994748951111924	-0.06212381597085742	-0.002160548173522301	0.0006829923158491362	-4.391440984007587e-05	0.1318772108470472	0.0024475368953648527	-0.007872435749835933	-0.003473271369449294	-0.03626460852893958	-0.005466645758848339	1.36
792	0.016635694816888445	0.010788538112602225	-0.010995719030446436	-0.003857818518618158	-0.030083719686376777	0.0004986768922550545	-0.062376772933443306	-0.0031456376615976857	0.0007498516893553034	0.0001056834171731588	0.12940743952544764	0.00231115905334671	-0.0072344998977123135	-0.002024280178588072	-0.036102274758696845	-0.004776481221727285	1.364
793	0.01727871207527833	0.01223874307160734	-0.010912065688541184	-0.004450892188226378	-0.02960836258145423	0.00018096940681540787	-0.0624940911448769	-0.00288480999425619	0.0007746045719883735	0.00021253515621914008	0.12711030938103424	0.000943089807995341	-0.005804857411108245	-0.00144389859489671	-0.03634424920847845	-0.004895897136035605	1.368
794	0.017781857166659223	0.013598790118081688	-0.011049806622837511	-0.005355588012596081	-0.028992091043180228	0.0002901617392459055	-0.0627139858847958	-0.00269255607445625	0.0007527063361608418	0.0003658983043236969	0.12477678585771959	0.0006010758767856506	-0.004047400815028614	-0.0017357282321128309	-0.03650806480728513	-0.005172214143011125	1.372
795	0.018592975333425042	0.014559645174711758	-0.01097401188023062	-0.005309096829499761	-0.028971333499221666	0.000234739633160116	-0.0625207076336965	-0.0037367725562945475	0.0006297350213612017	0.000519045212843292	0.12257914405048799	-8.935473272472794e-05	-0.0023702169827164096	-0.001548718464952993	-0.036965584399857414	-0.004729647660299149	1.376
796	0.019055973230247988	0.014265256967196346	-0.010837071798923967	-0.005258694656815423	-0.029298716121489314	-5.056830062246146e-05	-0.0619774414829098	-0.004098728521209615	0.00059890298247025	0.0004462281832988621	0.12085053870039378	-0.0006325608231526865	-0.0003599261291255887	-0.001520965483272714	-0.03803225934885891	-0.0032501275009841867	1.38
797	0.018766694285923757	0.013813135718451226	-0.010498228355533542	-0.005487148717318693	-0.029034496173285677	0.00033766606667252127	-0.06089272347829217	-0.0038633563426826276	0.0003702956293182214	0.0003923959310648045	0.11950868195999664	-0.00021016456632733885	0.0014611486399092374	-0.002755854918045289	-0.03968137237099195	-0.0023268337396599413	1.384
798	0.018379978560109856	0.013944625258387522	-0.010467053168949312	-0.006510598050104263	-0.02863171228219502	0.0014873480902154014	-0.05977751925757245	-0.004508656635195779	0.00023183385652908293	0.0006962664202669404	0.11850570180876419	8.568599777686488e-05	0.002913694348658031	-0.004199667797083922	-0.041154924003414105	-0.0010951633372687517	1.388
799	0.018037214383349712	0.013770614365799067	-0.010587238937249829	-0.006826863510772518	-0.02848588898486037	0.0033579676241795057	-0.05858105788136864	-0.005909455077305215	0.00011272915408348842	0.0009475673533135157	0.11778360160947973	-0.0005416383824104788	0.003972157004193019	-0.005466925876879889	-0.042251516521159764	0.0005685736071399808	1.392
800	0.017427307599234405	0.012492053930884529	-0.01039025801528798	-0.006276712609838277	-0.028130765388632552	0.0037018958525802444	-0.05755929766428318	-0.006560390890169303	7.458706561434022e-05	0.0009192957110127532	0.11645083847396338	-0.0022011260189517294	0.005612737954053411	-0.004658521056028874	-0.043485149899031794	0.002483344822544368	1.396
801	0.016450366247286907	0.01117988384826469	-0.010262031510373967	-0.006184372275078212	-0.02795411387965518	0.0035785862346037634	-0.056496079303603716	-0.0059656657242370915	7.842218443994701e-05	0.0008504592381089847	0.11498540243933257	-0.003754449935204407	0.008163660709582791	-0.003691050387924333	-0.04496562689782193	0.003886449231226972	1.4
802	0.015758559860320008	0.011001154162844029	-0.010061828616577466	-0.006088287329030047	-0.027789574681630593	0.004328890130537003	-0.05555549964117563	-0.00507032655902285	4.3859996174979916e-05	0.0008746088755895443	0.11355608253489465	-0.005590558062469201	0.010820297180067762	-0.003210022727994854	-0.046771896618217644	0.003654381457212871	1.404
803	0.015120965559564194	0.012134029404047267	-0.010294337768345907	-0.00616918732541513	-0.02721954675702795	0.005584374039506461	-0.05462384167675639	-0.005494730200459028	0.0001523439935192652	0.0007802506750096129	0.11221904560082278	-0.00658244768283583	0.012936839219577903	-0.0034283857256622785	-0.04829146824867799	0.0030759365423193253	1.408
804	0.014722886570524047	0.013665852038617664	-0.010825492964269084	-0.00620679591338499	-0.026329953234502053	0.006498972736032635	-0.054206980575349346	-0.005417286537581038	0.0002552465739193954	0.00042961161043936636	0.11109522513218721	-0.006997000220314967	0.014715123650707995	-0.0036862810756878796	-0.04942605554727959	0.0016127673411533113	1.412
805	0.015007529522933709	0.013985075963583393	-0.010832224535595146	-0.006929217065518458	-0.025497406314817762	0.0069345230657347585	-0.053533684452555325	-0.006111122839021223	0.0002984728830287146	0.0003030448956358255	0.10957773505980221	-0.004666559027951261	0.015615019528943477	-0.003983143985252276	-0.05063544161827353	0.00036723834772137967	1.416
806	0.015336792835592026	0.013891114345221648	-0.010687714931848315	-0.006370821648077372	-0.024962084052470683	0.0067944003086430555	-0.05244979459173559	-0.008135332612839804	0.0004128276946952883	0.00020802162694651182	0.10801266659556154	-0.0019051966531683233	0.016209981870761902	-0.005143861450959377	-0.05187267550328839	0.000561515867186693	1.42
807	0.01555309470429845	0.014432325045607385	-0.010405448695045333	-0.006087427461666805	-0.02501038204089054	0.006486039049554273	-0.051628759697246396	-0.008022807959156468	0.00038546944609469996	0.00025623157013421164	0.10691846864810647	-9.200424514388948e-05	0.01701484983928416	-0.0059588082358450825	-0.0528272923406794	-0.0011137080847196273	1.424
808	0.01497911123150436	0.015039904472917085	-0.009986928683883102	-0.0062151639886122954	-0.02560595306543613	0.005348735814833773	-0.05110468570521292	-0.007932201862895756	0.0004103282139099833	0.00031681680762335576	0.10568921689773356	0.0014478601459219087	0.018437526118450037	-0.0045191985540051485	-0.052818615147913	-0.0035869134747378425	1.428
809	0.014403418111644972	0.014460492710026978	-0.009799748788008426	-0.006114244567072092	-0.026029105011570856	0.003819828614574857	-0.04988204518474731	-0.007370943023299118	0.00038756737886068486	0.0005707813701746551	0.10403895996066134	0.0019249598395941945	0.0200605429042816	-0.0027377810934990244	-0.05317958928939146	-0.00465325397014949	1.432
810	0.013418338511689483	0.013779304903665834	-0.009840820958879525	-0.005760020967640668	-0.02642937487636726	0.0026458033987947034	-0.04865961432166523	-0.0062771759198224815	0.00041523444963708766	0.000707117197001523	0.1030944063868618	0.0018533479115314944	0.021807295975191678	-0.001565647175622028	-0.05380546525487119	-0.0054828894118989936	1.436
811	0.01242713583140611	0.014197245912978034	-0.00958295721141489	-0.005390356214073395	-0.026742329014354475	0.0021116612058907146	-0.04745755157090648	-0.006267404205120653	0.0003547696353540382	0.0007477159105475557	0.10241432481994478	0.0016821963912292941	0.023758608253576667	-0.0007132605362501891	-0.05517200074844353	-0.006467958866863721	1.44
812	0.012089272615003099	0.015002624840972024	-0.009461303908220406	-0.005842035017901222	-0.02703397236781533	0.001498302415429909	-0.046367950602420105	-0.007724931996726921	0.0003706868036343823	0.000711598727466512	0.10189395439667621	0.002386993806317319	0.025373387375040163	-0.0005558777477860898	-0.056864074307609966	-0.005576835008554345	1.444
813	0.011156397703320341	0.015550672145375373	-0.009197448220844326	-0.005916378217312269	-0.026949100133928337	0.0001573989755320836	-0.046148322743849744	-0.008059245239569388	0.0004592658529677426	0.0006308737990285959	0.1018277542594666	0.0034822182380441994	0.02687037687722553	-0.001257952068153957	-0.058018923617694375	-0.0046877482027216175	1.448
814	0.00980792145338358	0.014912435157174737	-0.008993134156198112	-0.006346198560593458	-0.026497505727586464	-9.464227459312518e-05	-0.04577359999173145	-0.008749191663512816	0.0004876986642108551	0.0007105903590898381	0.10203384925285024	0.005334613948072856	0.0278787176541049	-0.0013664368933858843	-0.05894394722077333	-0.004501330610514282	1.452
815	0.00884356358998022	0.013442347060454201	-0.008536836239939498	-0.0072252687766923935	-0.025727202240141637	-0.00022409645603150294	-0.04543400253645165	-0.008188909454621642	0.0004393370679717512	0.0008079936127120163	0.10172394025116062	0.007259489268747907	0.028795555383917655	-0.0013999769453621504	-0.060104355330370667	-0.004571738484927541	1.456
816	0.008803205471719292	0.012803611558966324	-0.008400667818468923	-0.007087991114923945	-0.025347451259575965	0.0002813606287042879	-0.04447084297814581	-0.007292770890151502	0.00036474868510778433	0.0008276648698367769	0.10092380811324136	0.008037502786582319	0.02940537919280553	-0.002614361548961124	-0.06127817955395485	-0.005055176741568569	1.46
817	0.00913045985355488	0.013259901458975102	-0.008312917782097307	-0.007180466713177599	-0.025873320827839136	0.001082317448457802	-0.04293492479789869	-0.005886804084710151	0.0003590221464125096	0.0007210067558999225	0.09991522227329734	0.008123391540128953	0.03011232353758186	-0.005553454008453683	-0.062395864327816644	-0.004666053186729911	1.464
818	0.009641614987912037	0.014464338436356677	-0.008235331277803298	-0.006740817138656273	-0.027156046252030948	0.002004093626626128	-0.041906262926034596	-0.0045993396229794155	0.0002620073524987954	0.0006928021684983436	0.0996006784966263	0.007400866699739293	0.031240722557045526	-0.008350253362602273	-0.06344738292115952	-0.004971851094548349	1.468
819	0.009815734091380968	0.016580795102150686	-0.00842614859057678	-0.005908085242998968	-0.02786727278530812	0.001977811737168443	-0.040584187933487864	-0.003411732843560707	0.00033134199217637087	0.0005244866570801215	0.09967046643647906	0.0065207434758453205	0.03240372006682394	-0.01128798402999899	-0.06534365314322599	-0.005096194890476155	1.472
820	0.010224748275621733	0.017756253739648408	-0.008557811244964533	-0.005190017911996456	-0.028629697281998375	0.002043558550307585	-0.03946418449595169	-0.0032487881359982685	0.00030897142032771	0.00024442582360385573	0.09919906765674087	0.005961790240233789	0.033607886890214725	-0.01278754535844655	-0.06668898122550083	-0.004879836891264439	1.476
821	0.01049445074230054	0.017523308748701266	-0.008631872024487487	-0.005361933918967021	-0.029362012701677355	0.0018324476514291026	-0.038859530923530235	-0.0023104961055313623	0.00033336220686800105	0.0003512759116490381	0.09877502487545643	0.005949076721744942	0.034597718874594584	-0.013654957502837389	-0.06734714117576422	-0.004428881550767982	1.48
822	0.010960425733196041	0.017783334810591186	-0.008319930398705239	-0.006367353549125039	-0.029544521429417814	0.0022115618088884223	-0.03876033141650406	-0.00256421834332688	0.00033224637208787946	0.00047909340190818955	0.09828995048437209	0.007134088492308559	0.03535846483099057	-0.014011709058514097	-0.06831630460224533	-0.004764957697529451	1.484
823	0.01127321523500371	0.017306106349613066	-0.007890248387940155	-0.007167358976821844	-0.029273303477990426	0.003423973374272658	-0.03854098164105074	-0.002970596447472688	0.0003024821822218307	0.0006228112159706904	0.09771530736630933	0.007732954769461902	0.035460765092832525	-0.014262648985064023	-0.06904723655779979	-0.004785401881317036	1.488
824	0.010452236756842807	0.016712562049913136	-0.007078624288096078	-0.008347928862243158	-0.028573268494293987	0.00431233683153806	-0.03793844351259163	-0.002881768047578094	0.00025473896742751664	0.000787592629005198	0.09661869389157411	0.008997983921647294	0.03555693006268652	-0.015243469712930995	-0.06929226327518775	-0.004437469322498805	1.492
825	0.00898127950512017	0.01640410369543748	-0.006657530675536407	-0.008744730984663517	-0.027905749051635734	0.0053109052635372965	-0.03706444499495484	-0.0026715325948624604	0.00031787304623144395	0.0008718111499761457	0.09552492176391474	0.009568610875053753	0.035718582508255305	-0.016762306867388683	-0.06891493190343727	-0.004077021187610702	1.496
