# Supplementary material for: Distinct alpha networks modulate different aspects of perceptual decision-making
Source: PLoS Biol. 2025 Oct 22;23(10):e3003461. doi: 10.1371/journal.pbio.3003461 (PMC12561919; doi:10.1371/journal.pbio.3003461)
Supplement: S2 Data — (CSV) [file pbio.3003461.s005.csv]

	CF	BW	state	subject
0	9.424161264484978	7.884754576738019	1	0
1	9.914457595325352	4.065290984644449	1	1
2	8.583063813270472	5.636941440317307	1	2
3	7.572674284795366	7.565597607193648	1	3
4			1	4
5	9.717299102510983	6.074453761525789	1	5
6	8.621351727468443	5.539828855621381	1	6
7	12.247654358453822	11.999999999999998	1	7
8	7.494630928807857	6.220151443524707	1	8
9	7.644540847962357	5.185235983070958	1	9
10	7.650355763931413	6.538717348821029	1	10
11			1	11
12	8.276147912254826	7.965672735780501	1	12
13	9.449849970998498	7.3124364260803025	1	13
14	10.441051911494176	5.78579975392981	1	14
15	7.282740939816791	5.205701029590902	1	15
16	10.042566807756913	5.326772066404918	1	16
17	10.835715073243783	7.445964605515618	1	17
18	11.609416865157991	11.999999999999998	1	18
19			1	19
20			1	20
21			1	21
22	7.156421388366296	8.01468253463031	1	22
23			1	23
24			1	24
25	11.063063944490558	6.70250064016973	1	25
26	9.138453162164765	11.999999999999018	1	26
27	7.910854027437965	7.644086734981531	1	27
28	12.242153081080025	5.997825489435291	1	28
29			1	29
30			1	30
31	7.429431137920622	5.984939575200312	1	31
32	9.389263559323613	5.152955990228922	2	0
33	8.573424899071075	4.417938390489508	2	1
34	7.703873029553442	4.378326952254699	2	2
35	10.807406073434931	6.283710369507405	2	3
36	8.74440836970187	4.957859320866041	2	4
37			2	5
38	10.49605223811502	6.027564087121673	2	6
39	12.509936038483326	9.889355152431499	2	7
40	8.080632114945058	4.384739382912827	2	8
41	9.113817961803635	6.26118494843893	2	9
42	7.276467707068038	4.50835709365605	2	10
43	8.651040694052343	4.781738620377611	2	11
44	12.676247822215238	11.833198499154506	2	12
45	9.441021847263832	5.2983649768596806	2	13
46	10.878795531471075	6.394919844221558	2	14
47			2	15
48	9.309727195122573	4.989267251842552	2	16
49	9.969309114463119	6.198448743997596	2	17
50	8.023015946159665	4.7179021705985855	2	18
51	11.653984965799639	7.56370915753255	2	19
52	11.677806452662244	7.854176421825372	2	20
53	12.225441331541974	8.674475845264471	2	21
54	9.720605908680852	5.618449219545987	2	22
55	8.922280387933714	4.856241045436672	2	23
56	7.431909279162428	4.362827830844152	2	24
57	11.525349842544749	6.156498488889105	2	25
58	13.993109263479264	11.999999999999938	2	26
59			2	27
60	10.046994727411368	5.297361580511185	2	28
61	8.651312976948885	4.48922831806819	2	29
62	7.759273436990343	4.159687399996007	2	30
63			2	31
64	9.671409868651093	5.973263195339975	3	0
65	9.335844927949571	7.073353280482288	3	1
66	9.625057689139194	5.404457495489236	3	2
67	9.83272026427689	9.822433324953435	3	3
68			3	4
69	11.307591534978176	6.9191530329602475	3	5
70			3	6
71	9.84793132034184	7.806275413247836	3	7
72	8.526326552119151	7.091255116079108	3	8
73	8.743584217072177	6.875037145231303	3	9
74	9.420008745092138	7.106903878773817	3	10
75	12.973718210650226	11.999999999999998	3	11
76	13.589077659103484	11.999999999999998	3	12
77	8.033306392576176	6.026443074245314	3	13
78	13.525590976589447	11.999999999999998	3	14
79	7.933703071741653	5.871323566084666	3	15
80	10.86084947352654	5.132911352818653	3	16
81	10.710180773003122	5.541787722574477	3	17
82	9.556500458467044	5.848516846295326	3	18
83			3	19
84	9.967323235920812	8.382347182813213	3	20
85			3	21
86	10.017518782399925	3.3286811753021235	3	22
87	11.107905716333834	6.899102101755919	3	23
88	10.133822020264947	3.378868548129223	3	24
89	10.825817712951977	4.568217418343806	3	25
90	8.042298158083874	6.781522542943397	3	26
91	7.373212687538507	5.785772229724093	3	27
92	11.304793226889661	7.442024019848828	3	28
93	10.46593733386277	6.604098206678592	3	29
94	7.680656026811515	5.66441172403114	3	30
95	8.844853013317804	6.980106424254963	3	31
96	9.944909879199953	5.859101460256113	4	0
97	9.49059391107092	4.559950989800399	4	1
98	8.794997751589968	4.628243138414737	4	2
99	11.423092596225349	5.53787094492405	4	3
100	9.292264035236006	4.213991941059991	4	4
101	9.96773137915549	6.484077778026201	4	5
102	11.225277763406579	6.351970406989757	4	6
103	10.969397221075104	5.598319601818618	4	7
104	12.783218954366788	11.672294297062077	4	8
105	10.784039588880734	5.296424353128619	4	9
106	8.195689451949313	4.825350398029118	4	10
107	11.60476952538036	7.2816830591519714	4	11
108	12.120172956517369	6.667418165714206	4	12
109	9.683095336733551	6.31865677477089	4	13
110	10.739245390952176	6.663570574407575	4	14
111			4	15
112	9.433836902241346	4.646353696529171	4	16
113	10.599108732681673	5.241043675088713	4	17
114	9.582856057449218	4.832292642747035	4	18
115			4	19
116	11.51682702950344	5.839371928888283	4	20
117	10.050564450980549	4.297941281554648	4	21
118	9.70985586064161	5.3500396331566495	4	22
119	10.138403241476562	4.987895383411426	4	23
120	9.002186416333958	4.758166413539791	4	24
121	10.514866886421741	4.625221957867937	4	25
122	11.189512995376855	6.841480630655615	4	26
123			4	27
124	10.72085468267935	5.099064395804275	4	28
125	9.86748421507656	4.777828130158484	4	29
126	8.921770131234906	5.0872076246189035	4	30
127	10.635851058984754	4.426549949593325	4	31
128			5	0
129			5	1
130			5	2
131			5	3
132			5	4
133			5	5
134			5	6
135			5	7
136			5	8
137			5	9
138	7.396906533548466	2.1189221647079397	5	10
139			5	11
140			5	12
141			5	13
142	12.59500680551449	3.8224361553367157	5	14
143			5	15
144			5	16
145			5	17
146	7.600686787337306	6.856032177792826	5	18
147			5	19
148			5	20
149			5	21
150			5	22
151			5	23
152			5	24
153	11.926140524039695	2.996585882193647	5	25
154			5	26
155			5	27
156	9.359884179019321	3.4864668357189537	5	28
157			5	29
158			5	30
159			5	31
160	11.036507339841352	11.371536864437212	6	0
161	9.625634029844552	4.162481645331686	6	1
162	7.981953800154401	4.885870774151918	6	2
163			6	3
164	9.130409764503153	7.8506445221777446	6	4
165			6	5
166	12.409435133796325	11.999999999999998	6	6
167	13.674099187138003	11.999999999999998	6	7
168	9.556866215157271	11.999999999944722	6	8
169	7.516576156572158	4.247881282631921	6	9
170	7.505364366278444	4.921622923364681	6	10
171	8.3155347571104	8.184314918147926	6	11
172	13.926037946882238	10.999706456027985	6	12
173	12.205040618101204	11.04027684413003	6	13
174	12.018009617076451	10.943780188117431	6	14
175			6	15
176	9.29085307328962	5.019704718264589	6	16
177	11.04215497800814	5.746576687235484	6	17
178	8.713062049304542	6.307442710864214	6	18
179			6	19
180			6	20
181			6	21
182	11.92208534906853	8.481191904046488	6	22
183	10.262701104242542	7.534526149012466	6	23
184	8.068028268907758	4.066688677329068	6	24
185	11.587112463685793	8.2206234785155	6	25
186			6	26
187	11.268021327537047	11.999999999999877	6	27
188	10.24641854071384	5.935012633617723	6	28
189	10.802821820996769	6.508851174121988	6	29
190	7.143361481410473	4.265886327005304	6	30
191	7.235388634030681	4.814541742515996	6	31
192	12.624384122753069	11.999999999999998	7	0
193	9.639598800842913	5.222114288541009	7	1
194	9.167504137095056	5.047729200872222	7	2
195	11.31592498053161	7.084065714504503	7	3
196	10.143971687344935	5.796442912492754	7	4
197	12.414701353280003	11.737665316341992	7	5
198	11.904903364794576	6.784585271683177	7	6
199	10.99895920194566	5.584562199546528	7	7
200	13.268393551078496	11.904192896592674	7	8
201	10.160063474570252	5.9316821544568255	7	9
202	13.236010492479572	11.770952091608056	7	10
203	11.239882185680408	7.5662956205468	7	11
204	12.702505500222133	8.075486106655886	7	12
205	10.464674906554547	6.745860545027948	7	13
206	11.237321119393306	7.076239485064332	7	14
207			7	15
208	9.514511583438706	4.765879689028562	7	16
209	11.215443671764307	5.376417201895532	7	17
210	9.896187667094418	4.907236243745768	7	18
211			7	19
212	11.84122367696785	5.706275513683817	7	20
213	10.244820775876589	4.36204059751423	7	21
214	10.225828835838572	5.306877283714771	7	22
215	10.813117623926258	4.957455450406994	7	23
216	9.554541661496415	4.960402887338304	7	24
217	10.396293546196356	5.2152700148404625	7	25
218	13.593911815020126	10.624802086392672	7	26
219			7	27
220	10.777535828698653	5.306899702340752	7	28
221	10.663743097793525	4.648573471090159	7	29
222	9.880197489471177	6.297905112233608	7	30
223	10.509360186029475	6.172340305419449	7	31
224	9.999610178143762	5.239595428943361	8	0
225	7.851188863063524	5.5921030446507665	8	1
226	9.546489323002904	4.401253158751071	8	2
227	10.941539181347114	4.633659209236264	8	3
228	10.88512982901822	4.95015189680488	8	4
229	12.391311134595899	5.957201922208338	8	5
230	13.649968379829541	6.973277723984304	8	6
231	11.157915007107391	5.1883579425339565	8	7
232	8.415913203297647	5.348280464082539	8	8
233	7.899602660363453	5.0552553400303175	8	9
234	8.313447776611492	4.528340138629398	8	10
235	7.625837446736633	5.787943336777024	8	11
236	10.658247401436261	6.989060282086361	8	12
237	11.432121513463924	4.707675671610591	8	13
238	11.745142283573434	11.999999999999998	8	14
239	10.827246199090947	5.074466966147724	8	15
240			8	16
241	10.207226778371048	5.396097506623914	8	17
242	9.39249924355219	5.564987758254494	8	18
243			8	19
244	11.25526031557448	3.8592192696707035	8	20
245	12.534124542192487	5.147187750558674	8	21
246			8	22
247	9.968280764948153	6.4932199045229755	8	23
248	8.760298134498425	4.302280493052069	8	24
249			8	25
250			8	26
251	10.682730366175614	4.137172603012967	8	27
252	10.716866290099393	5.099049742957519	8	28
253			8	29
254	7.781656924921382	4.907246570341516	8	30
255	9.90620084670849	4.928096862688583	8	31
