# Supplementary material for: Distinct alpha networks modulate different aspects of perceptual decision-making
Source: PLoS Biol. 2025 Oct 22;23(10):e3003461. doi: 10.1371/journal.pbio.3003461 (PMC12561919; doi:10.1371/journal.pbio.3003461)
Supplement: S3 Data — (CSV) [file pbio.3003461.s006.csv]

trialnum_state1_on	trialnum_state1_off	trialnum_state3_on	trialnum_state3_off	trialnum_state6_on	trialnum_state6_off	trialnum_state7_on	trialnum_state7_off	time
3146	16255	10181	9220	15125	4276	13844	5557	-1
3087	16314	10049	9352	15059	4342	13838	5563	-0.96
3032	16369	9922	9479	14988	4413	13868	5533	-0.92
2970	16431	9757	9644	14955	4446	13893	5508	-0.88
2934	16467	9626	9775	14962	4439	13932	5469	-0.84
2907	16494	9535	9866	14936	4465	13928	5473	-0.8
2862	16539	9428	9973	14882	4519	13961	5440	-0.76
2826	16575	9353	10048	14818	4583	14003	5398	-0.72
2791	16610	9256	10145	14777	4624	14003	5398	-0.68
2751	16650	9155	10246	14690	4711	14052	5349	-0.64
2701	16700	9043	10358	14654	4747	14052	5349	-0.6
2669	16732	8949	10452	14637	4764	14055	5346	-0.56
2630	16771	8870	10531	14559	4842	14067	5334	-0.52
2619	16782	8765	10636	14538	4863	14058	5343	-0.48
2580	16821	8678	10723	14498	4903	14077	5324	-0.44
2598	16803	8611	10790	14495	4906	14140	5261	-0.4
2573	16828	8531	10870	14424	4977	14120	5281	-0.36
2558	16843	8476	10925	14370	5031	14116	5285	-0.32
2542	16859	8421	10980	14301	5100	14138	5263	-0.28
2504	16897	8388	11013	14260	5141	14169	5232	-0.24
2503	16898	8329	11072	14224	5177	14180	5221	-0.2
2507	16894	8425	10976	14362	5039	14174	5227	-0.16
2522	16879	9201	10200	14841	4560	14103	5298	-0.12
2579	16822	10161	9240	15047	4354	14107	5294	-0.08
2595	16806	10485	8916	15135	4266	14182	5219	-0.04
2604	16797	10622	8779	15271	4130	14253	5148	0
2591	16810	10593	8808	15286	4115	14223	5178	0.04
2557	16844	10477	8924	15265	4136	14266	5135	0.08
2512	16889	10297	9104	15172	4229	14241	5160	0.12
2486	16915	10108	9293	15056	4345	14241	5160	0.16
2472	16929	9950	9451	14954	4447	14229	5172	0.2
2474	16927	9793	9608	14902	4499	14160	5241	0.24
2466	16935	9714	9687	14895	4506	14089	5312	0.28
2477	16924	9740	9661	14910	4491	14016	5385	0.32
2527	16874	9708	9693	14863	4538	13861	5540	0.36
2542	16859	9371	10030	14550	4851	13830	5571	0.4
2518	16883	8352	11049	14074	5327	13821	5580	0.44
2507	16894	7960	11441	13939	5462	13731	5670	0.48
2533	16868	7801	11600	13878	5523	13709	5692	0.52
2529	16872	7819	11582	13789	5612	13699	5702	0.56
2556	16845	8040	11361	13927	5474	13572	5829	0.6
2607	16794	8309	11092	14158	5243	13432	5969	0.64
2643	16758	8644	10757	14443	4958	13300	6101	0.68
2688	16713	8954	10447	14671	4730	13081	6320	0.72
2733	16668	9187	10214	14906	4495	12849	6552	0.76
2794	16607	9406	9995	15100	4301	12690	6711	0.8
